# Supplementary material for: Trans-Synaptic Signaling through the Glutamate Receptor Delta-1 Mediates Inhibitory Synapse Formation in Cortical Pyramidal Neurons
Source: Neuron. 2019 Dec 18;104(6):1081–1094.e7. doi: 10.1016/j.neuron.2019.09.027 (PMC6926483; doi:10.1016/j.neuron.2019.09.027)
Supplement: Document S2. Table S1 [file mmc2.xlsx]

## Sheet: Results
Compare Analyses and/or Lists (2017-12-01 15:19)
No List restriction
Peptide rule: At least 1 peptide in Group
All proteins	Gene	Peptides, Analyses, Distribution						MW (kDa)	Description	Species
		Exp #1 -IP Dig. Billes > 1 - IP With anti-GluD1 > C5036FD_21102016	Exp #2 -IP Dig. Billes > 1 - IP With anti-GluD1 > C5349FD_30112016	Exp #3 -IP 06112017 > 1 - IP With anti-GluD1 antibody > C7059FD	Ctrl #1 -IP Dig. Billes > 2 - IP With Total IgG > C5035FD_21102016	Ctrl #2 -IP Dig. Billes > 2 - IP With Total IgG > C5347FD_30112016	Ctrl #3 -IP 06112017 > 2 - IP With total IgG (Control) > C7058FD
P20357	Map2	104	135	86	51	65	29	199.1	Microtubule-associated protein 2	Mus musculus
Q8R4H2	Arhgef12	71	82	33	-	1	-	172.3	Rho guanine nucleotide exchange factor 12	Mus musculus
A2AAE1	Kiaa1109	62	62	32	-	-	-	555.4	Uncharacterized protein KIAA1109	Mus musculus
E9Q8I9	Fry	61	59	60	-	1	3	339.1	Protein furry homolog	Mus musculus
Q3UU96	Cdc42bpa	61	73	48	4	2	6	195.5	Serine/threonine-protein kinase MRCK alpha	Mus musculus
Q9JHU4	Dync1h1	59	31	43	35	10	31	532	Cytoplasmic dynein 1 heavy chain 1	Mus musculus
P14873	Map1b	57	74	112	23	43	56	270.3	Microtubule-associated protein 1B	Mus musculus
Q61879	Myh10	57	57	91	22	38	41	229	Myosin-10	Mus musculus
P16546	Sptan1	56	75	78	46	21	26	284.6	Spectrin alpha chain, non-erythrocytic 1	Mus musculus
Q812A2	Srgap3	55	64	39	3	2	4	124.4	SLIT-ROBO Rho GTPase-activating protein 3	Mus musculus
Q9QXZ0	Macf1	55	74	81	60	23	48	831.9	Microtubule-actin cross-linking factor 1	Mus musculus
Q9QYX7	Pclo	55	75	65	1	2	6	550.8	Protein piccolo	Mus musculus
O88737	Bsn	53	67	55	1	1	-	418.8	Protein bassoon	Mus musculus
Q60875	Arhgef2	51	53	32	38	24	22	112	Rho guanine nucleotide exchange factor 2	Mus musculus
Q61627	Grid1	51	46	50	4	2	6	112.2	Glutamate receptor ionotropic, delta-1	Mus musculus
Q9QWI6	Srcin1	51	61	53	3	8	14	134.9	SRC kinase signaling inhibitor 1	Mus musculus
Q7TMM9	Tubb2a	50	46	66	31	32	45	49.9	Tubulin beta-2A chain	Mus musculus
Q80U49	Cep170b	50	43	48	-	-	-	170.8	Centrosomal protein of 170 kDa protein B	Mus musculus
Q9CWF2	Tubb2b	49	45	66	31	34	45	50	Tubulin beta-2B chain	Mus musculus
Q9WV92	Epb41l3	48	70	39	49	59	31	103.3	Band 4.1-like protein 3	Mus musculus
Q9DBR7	Ppp1r12a	46	60	23	-	1	-	115	Protein phosphatase 1 regulatory subunit 12A	Mus musculus
G5E8K5	Ank3	44	48	30	6	5	4	214.1	Ankyrin-3	Mus musculus
P70399	Tp53bp1	44	47	1	-	-	-	211.3	Tumor suppressor p53-binding protein 1	Mus musculus
P83510	Tnik	44	42	19	9	7	9	150.4	Traf2 and NCK-interacting protein kinase	Mus musculus
Q5U3K5	Rabl6	44	44	47	55	52	49	79.8	Rab-like protein 6	Mus musculus
O54774	Ap3d1	43	63	46	36	31	45	135.1	AP-3 complex subunit delta-1	Mus musculus
P38647	Hspa9	43	51	33	23	13	16	73.5	Stress-70 protein, mitochondrial	Mus musculus
P99024	Tubb5	43	39	59	27	26	35	49.7	Tubulin beta-5 chain	Mus musculus
P68372	Tubb4b	42	36	56	24	27	37	49.8	Tubulin beta-4B chain	Mus musculus
Q7TSJ2	Map6	41	51	41	18	19	16	96.4	Microtubule-associated protein 6	Mus musculus
Q9Z0H8	Clip2	41	57	25	9	5	5	115.9	CAP-Gly domain-containing linker protein 2	Mus musculus
P50516	Atp6v1a	40	49	24	6	4	7	68.3	V-type proton ATPase catalytic subunit A	Mus musculus
Q569Z5	Ddx46	40	35	5	59	35	10	117.4	Probable ATP-dependent RNA helicase DDX46	Mus musculus
P58281	Opa1	39	26	26	21	9	12	111.3	Dynamin-like 120 kDa protein, mitochondrial	Mus musculus
Q68FH0	Pkp4	39	41	22	2	-	-	131.6	Plakophilin-4	Mus musculus
Q9QYR6	Map1a	39	62	87	23	37	22	300.1	Microtubule-associated protein 1A	Mus musculus
Q61625	Grid2	38	31	47	3	5	7	113.1	Glutamate receptor ionotropic, delta-2	Mus musculus
Q9D6F9	Tubb4a	37	32	48	22	19	30	49.6	Tubulin beta-4A chain	Mus musculus
P39447	Tjp1	36	54	13	14	14	3	194.7	Tight junction protein ZO-1	Mus musculus
Q62261	Sptbn1	36	44	51	20	14	26	274.2	Spectrin beta chain, non-erythrocytic 1	Mus musculus
Q9R1L5	Mast1	36	45	29	13	16	10	171	Microtubule-associated serine/threonine-protein kinase 1	Mus musculus
Q8VEK3	Hnrnpu	35	33	19	16	11	5	87.9	Heterogeneous nuclear ribonucleoprotein U	Mus musculus
F8VPU2	Farp1	34	39	35	30	19	19	118.9	FERM, RhoGEF and pleckstrin domain-containing protein 1	Mus musculus
P48193	Epb41	34	44	19	16	26	10	95.9	Protein 4.1	Mus musculus
Q6ZPE2	Sbf1	34	50	42	26	9	25	208.7	Myotubularin-related protein 5	Mus musculus
Q8C8R3	Ank2	34	34	52	15	13	15	426.3	Ankyrin-2	Mus musculus
Q99NB9	Sf3b1	34	20	-	20	10	-	145.8	Splicing factor 3B subunit 1	Mus musculus
Q9ERD7	Tubb3	34	34	47	24	18	34	50.4	Tubulin beta-3 chain	Mus musculus
P62814	Atp6v1b2	33	47	29	7	3	8	56.6	V-type proton ATPase subunit B, brain isoform	Mus musculus
Q811P8	Arhgap32	33	28	21	1	1	-	229.7	Rho GTPase-activating protein 32	Mus musculus
O35927	Ctnnd2	32	21	15	6	16	3	135	Catenin delta-2	Mus musculus
P46096	Syt1	32	33	23	20	15	21	47.4	Synaptotagmin-1	Mus musculus
P97820	Map4k4	32	28	12	4	3	6	140.6	Mitogen-activated protein kinase kinase kinase kinase 4	Mus musculus
Q8BRT1	Clasp2	32	34	25	9	12	15	140.7	CLIP-associating protein 2	Mus musculus
P46460	Nsf	31	28	23	20	11	14	82.6	Vesicle-fusing ATPase	Mus musculus
Q3UHK6	Tenm4	31	30	2	-	-	-	308.4	Teneurin-4	Mus musculus
Q6PIC6	Atp1a3	31	36	41	20	11	23	111.7	Sodium/potassium-transporting ATPase subunit alpha-3	Mus musculus
Q9JLM8	Dclk1	31	35	34	20	18	20	84.2	Serine/threonine-protein kinase DCLK1	Mus musculus
Q9Z1G4	Atp6v0a1	31	39	14	-	-	-	96.5	V-type proton ATPase 116 kDa subunit a isoform 1	Mus musculus
P28738	Kif5c	30	42	18	18	11	8	109.3	Kinesin heavy chain isoform 5C	Mus musculus
P63017	Hspa8	30	46	28	25	25	20	70.9	Heat shock cognate 71 kDa protein	Mus musculus
P68369	Tuba1a	30	33	32	23	-	22	50.1	Tubulin alpha-1A chain	Mus musculus
Q61301	Ctnna2	30	24	26	3	5	4	105.3	Catenin alpha-2	Mus musculus
Q8BXR9	Osbpl6	30	37	18	43	24	21	108.9	Oxysterol-binding protein-related protein 6	Mus musculus
P05213	Tuba1b	29	32	32	23	21	21	50.2	Tubulin alpha-1B chain	Mus musculus
P60469	Ppfia3	29	27	27	8	4	12	133.4	Liprin-alpha-3	Mus musculus
P60879	Snap25	29	34	14	11	3	6	23.3	Synaptosomal-associated protein 25	Mus musculus
Q5SQX6	Cyfip2	29	18	29	7	1	5	145.7	Cytoplasmic FMR1-interacting protein 2	Mus musculus
Q7TPH6	Mycbp2	29	23	32	2	2	8	517.7	E3 ubiquitin-protein ligase MYCBP2	Mus musculus
Q8BPN8	Dmxl2	29	25	39	6	5	14	338.2	DmX-like protein 2	Mus musculus
Q9DBG3	Ap2b1	29	24	14	11	2	5	104.6	AP-2 complex subunit beta	Mus musculus
Q9DBT5	Ampd2	29	30	9	1	2	-	92	AMP deaminase 2	Mus musculus
Q9Z315	Sart1	29	22	11	35	33	18	90.9	U4/U6.U5 tri-snRNP-associated protein 1	Mus musculus
P16330	Cnp	28	24	16	20	15	10	47.1	2',3'-cyclic-nucleotide 3'-phosphodiesterase	Mus musculus
Q04690	Nf1	28	28	35	1	1	4	319.6	Neurofibromin	Mus musculus
Q3UHD9	Agap2	28	29	27	19	11	11	124.5	Arf-GAP with GTPase, ANK repeat and PH domain-containing protein 2	Mus musculus
Q60610	Tiam1	28	34	17	19	11	7	177.5	T-lymphoma invasion and metastasis-inducing protein 1	Mus musculus
Q8K310	Matr3	28	22	14	5	3	-	94.6	Matrin-3	Mus musculus
Q8VDN2	Atp1a1	28	29	30	10	3	19	113	Sodium/potassium-transporting ATPase subunit alpha-1	Mus musculus
Q8VHJ5	Mark1	28	40	24	14	8	9	88.3	Serine/threonine-protein kinase MARK1	Mus musculus
P20029	Hspa5	27	33	23	18	14	18	72.4	78 kDa glucose-regulated protein	Mus musculus
P42208	Sept2	27	26	3	1	2	1	41.5	Septin-2	Mus musculus
P68373	Tuba1c	27	29	28	-	-	19	49.9	Tubulin alpha-1C chain	Mus musculus
Q8BMS1	Hadha	27	29	21	18	11	13	82.7	Trifunctional enzyme subunit alpha, mitochondrial	Mus musculus
Q8R361	Rab11fip5	27	39	29	13	12	12	69.6	Rab11 family-interacting protein 5	Mus musculus
A2A5R2	Arfgef2	26	24	8	-	-	-	202.2	Brefeldin A-inhibited guanine nucleotide-exchange protein 2	Mus musculus
P28660	Nckap1	26	17	26	4	-	5	128.8	Nck-associated protein 1	Mus musculus
P68368	Tuba4a	26	30	29	19	16	20	49.9	Tubulin alpha-4A chain	Mus musculus
Q03265	Atp5a1	26	27	30	19	10	25	59.8	ATP synthase subunit alpha, mitochondrial	Mus musculus
Q6PIE5	Atp1a2	26	31	27	13	7	15	112.2	Sodium/potassium-transporting ATPase subunit alpha-2	Mus musculus
Q80TI0	Gramd1b	26	35	25	-	-	-	85.4	GRAM domain-containing protein 1B	Mus musculus
Q9QYE6	Golga5	26	17	1	-	-	-	82.4	Golgin subfamily A member 5	Mus musculus
D3YVF0	Akap5	25	40	26	29	37	22	79.4	A-kinase anchor protein 5	Mus musculus
O55131	Sept7	25	27	8	8	5	6	50.5	Septin-7	Mus musculus
P26369	U2af2	25	26	16	38	19	19	53.5	Splicing factor U2AF 65 kDa subunit	Mus musculus
P60710	Actb	25	27	29	19	15	18	41.7	Actin, cytoplasmic 1	Mus musculus
P97351	Rps3a	25	32	21	33	28	25	29.9	40S ribosomal protein S3a	Mus musculus
Q7TPR4	Actn1	25	21	5	-	-	-	103.1	Alpha-actinin-1	Mus musculus
P84091	Ap2m1	24	23	26	18	-	13	49.7	AP-2 complex subunit mu	Mus musculus
Q6NV83	U2surp	24	19	7	36	17	11	118.3	U2 snRNP-associated SURP motif-containing protein	Mus musculus
Q8VH51	Rbm39	24	24	13	32	17	18	59.4	RNA-binding protein 39	Mus musculus
Q921M3	Sf3b3	24	19	-	20	1	-	135.6	Splicing factor 3B subunit 3	Mus musculus
Q9JM52	Mink1	24	25	10	12	13	7	147.3	Misshapen-like kinase 1	Mus musculus
Q9R1R2	Trim3	24	24	20	22	11	17	80.8	Tripartite motif-containing protein 3	Mus musculus
Q9Z2H5	Epb41l1	24	37	16	23	27	17	98.3	Band 4.1-like protein 1	Mus musculus
A2A690	Tanc2	23	17	32	-	1	-	220.3	Protein TANC2	Mus musculus
F6SEU4	Syngap1	23	17	25	6	5	7	148.2	Ras/Rap GTPase-activating protein SynGAP	Mus musculus
P62702	Rps4x	23	29	23	33	16	19	29.6	40S ribosomal protein S4, X isoform	Mus musculus
Q3UEB3	Puf60	23	16	2	28	12	7	60.2	Poly(U)-binding-splicing factor PUF60	Mus musculus
Q3UHC7	Dab2ip	23	27	14	3	4	3	131.7	Disabled homolog 2-interacting protein	Mus musculus
Q80YA9	Cnksr2	23	17	12	4	4	1	117.4	Connector enhancer of kinase suppressor of ras 2	Mus musculus
Q8CH77	Nav1	23	22	34	-	3	4	202.4	Neuron navigator 1	Mus musculus
Q8CHG7	Rapgef2	23	20	16	2	1	-	166.4	Rap guanine nucleotide exchange factor 2	Mus musculus
Q91ZU6	Dst	23	30	17	22	8	8	834.2	Dystonin	Mus musculus
Q99104	Myo5a	23	10	12	14	8	2	215.5	Unconventional myosin-Va	Mus musculus
Q99NE5	Rims1	23	24	24	3	2	4	163.2	Regulating synaptic membrane exocytosis protein 1	Mus musculus
O55143	Atp2a2	22	20	26	12	7	14	114.9	Sarcoplasmic/endoplasmic reticulum calcium ATPase 2	Mus musculus
P11798	Camk2a	22	21	21	19	9	12	54.1	Calcium/calmodulin-dependent protein kinase type II subunit alpha	Mus musculus
P62082	Rps7	22	22	15	20	24	16	22.1	40S ribosomal protein S7	Mus musculus
Q8K224	Nat10	22	19	2	17	10	-	115.4	N-acetyltransferase 10	Mus musculus
Q9WUN2	Tbk1	22	19	6	-	-	-	83.4	Serine/threonine-protein kinase TBK1	Mus musculus
G3XA57	Rab11fip2	21	24	21	32	19	25	58.2	Rab11 family-interacting protein 2	Mus musculus
Q03141	Mark3	21	32	28	13	7	11	84.4	MAP/microtubule affinity-regulating kinase 3	Mus musculus
Q61768	Kif5b	21	26	10	11	11	8	109.6	Kinesin-1 heavy chain	Mus musculus
Q6NVF9	Cpsf6	21	21	14	30	18	16	59.2	Cleavage and polyadenylation specificity factor subunit 6	Mus musculus
Q6P4T2	Snrnp200	21	19	1	33	5	1	244.5	U5 small nuclear ribonucleoprotein 200 kDa helicase	Mus musculus
P27546	Map4	20	22	14	3	6	2	117.4	Microtubule-associated protein 4	Mus musculus
P46097	Syt2	20	21	16	12	10	11	47.3	Synaptotagmin-2	Mus musculus
P47857	Pfkm	20	10	22	12	4	11	85.3	ATP-dependent 6-phosphofructokinase, muscle type	Mus musculus
Q68FD5	Cltc	20	12	18	14	9	18	191.6	Clathrin heavy chain 1	Mus musculus
Q7TT50	Cdc42bpb	20	23	14	6	2	4	194.8	Serine/threonine-protein kinase MRCK beta	Mus musculus
Q91Z67	Srgap2	20	17	12	7	5	4	120.8	SLIT-ROBO Rho GTPase-activating protein 2	Mus musculus
Q922F4	Tubb6	20	20	27	15	11	23	50.1	Tubulin beta-6 chain	Mus musculus
Q9R0K7	Atp2b2	20	21	24	10	6	10	132.6	Plasma membrane calcium-transporting ATPase 2	Mus musculus
Q9Z0U1	Tjp2	20	27	8	11	8	2	131.3	Tight junction protein ZO-2	Mus musculus
O88448	Klc2	19	15	8	4	3	1	66.7	Kinesin light chain 2	Mus musculus
P62270	Rps18	19	28	18	24	23	21	17.7	40S ribosomal protein S18	Mus musculus
Q05920	Pc	19	10	14	9	3	11	129.7	Pyruvate carboxylase, mitochondrial	Mus musculus
Q2M3X8	Phactr1	19	32	11	10	7	4	66.3	Phosphatase and actin regulator 1	Mus musculus
Q7TNC4	Luc7l2	19	20	7	24	27	10	46.6	Putative RNA-binding protein Luc7-like 2	Mus musculus
Q8BTV2	Cpsf7	19	18	9	20	17	12	52	Cleavage and polyadenylation specificity factor subunit 7	Mus musculus
Q8K212	Pacs1	19	13	18	2	3	3	104.8	Phosphofurin acidic cluster sorting protein 1	Mus musculus
Q91Z69	Srgap1	19	32	9	4	1	-	121.4	SLIT-ROBO Rho GTPase-activating protein 1	Mus musculus
Q9WUA3	Pfkp	19	16	16	9	5	6	85.5	ATP-dependent 6-phosphofructokinase, platelet type	Mus musculus
B2RRE7	Otud4	18	23	10	-	-	-	123.1	OTU domain-containing protein 4	Mus musculus
O08599	Stxbp1	18	16	19	12	5	12	67.6	Syntaxin-binding protein 1	Mus musculus
O70318	Epb41l2	18	39	10	24	25	11	109.9	Band 4.1-like protein 2	Mus musculus
P61264	Stx1b	18	23	12	5	5	6	33.2	Syntaxin-1B	Mus musculus
P62751	Rpl23a	18	21	15	26	21	19	17.7	60S ribosomal protein L23a	Mus musculus
Q05512	Mark2	18	28	19	7	5	10	86.3	Serine/threonine-protein kinase MARK2	Mus musculus
Q6A065	Cep170	18	14	42	-	1	9	175.1	Centrosomal protein of 170 kDa	Mus musculus
Q6PH08	Erc2	18	13	16	-	-	-	110.6	ERC protein 2	Mus musculus
Q8BG95	Ppp1r12b	18	30	4	-	-	-	109	Protein phosphatase 1 regulatory subunit 12B	Mus musculus
Q8BVE3	Atp6v1h	18	24	8	2	-	-	55.9	V-type proton ATPase subunit H	Mus musculus
Q8K012	Fnbp1l	18	16	4	1	-	-	69.9	Formin-binding protein 1-like	Mus musculus
Q8R0S4	Cacnb4	18	19	16	11	4	6	58	Voltage-dependent L-type calcium channel subunit beta-4	Mus musculus
Q8VHH5	Agap3	18	14	14	6	3	6	98	Arf-GAP with GTPase, ANK repeat and PH domain-containing protein 3	Mus musculus
Q923D5	Wbp11	18	26	7	19	18	8	69.9	WW domain-binding protein 11	Mus musculus
O08810	Eftud2	17	14	1	26	6	1	109.4	116 kDa U5 small nuclear ribonucleoprotein component	Mus musculus
O35954	Pitpnm1	17	17	7	4	3	-	134.9	Membrane-associated phosphatidylinositol transfer protein 1	Mus musculus
P17427	Ap2a2	17	15	10	8	2	4	104	AP-2 complex subunit alpha-2	Mus musculus
P28652	Camk2b	17	18	21	15	10	16	60.5	Calcium/calmodulin-dependent protein kinase type II subunit beta	Mus musculus
P68033	Actc1	17	19	18	13	12	11	42	Actin, alpha cardiac muscle 1	Mus musculus
Q02357	Ank1	17	9	4	-	-	-	204.2	Ankyrin-1	Mus musculus
Q0GNC1	Inf2	17	13	9	2	1	1	138.6	Inverted formin-2	Mus musculus
Q2PFD7	Psd3	17	33	9	16	22	10	114.7	PH and SEC7 domain-containing protein 3	Mus musculus
Q80XN0	Bdh1	17	17	20	10	7	6	38.3	D-beta-hydroxybutyrate dehydrogenase, mitochondrial	Mus musculus
Q8BXK8	Agap1	17	22	12	9	5	9	94.4	Arf-GAP with GTPase, ANK repeat and PH domain-containing protein 1	Mus musculus
Q9R1C7	Prpf40a	17	14	-	20	16	-	108.5	Pre-mRNA-processing factor 40 homolog A	Mus musculus
B2RY56	Rbm25	16	18	-	23	9	1	99.6	RNA-binding protein 25	Mus musculus
O08784	Tcof1	16	33	7	18	36	9	135	Treacle protein	Mus musculus
O35286	Dhx15	16	9	-	14	2	-	91	Pre-mRNA-splicing factor ATP-dependent RNA helicase DHX15	Mus musculus
P14148	Rpl7	16	16	9	3	4	6	31.4	60S ribosomal protein L7	Mus musculus
P17426	Ap2a1	16	18	23	8	1	5	107.7	AP-2 complex subunit alpha-1	Mus musculus
P27659	Rpl3	16	11	13	9	3	10	46.1	60S ribosomal protein L3	Mus musculus
P97427	Crmp1	16	15	24	14	12	21	62.2	Dihydropyrimidinase-related protein 1	Mus musculus
Q3UMT1	Ppp1r12c	16	22	3	-	-	-	84.7	Protein phosphatase 1 regulatory subunit 12C	Mus musculus
Q6ZPQ6	Pitpnm2	16	25	7	6	2	2	148	Membrane-associated phosphatidylinositol transfer protein 2	Mus musculus
Q8BFR5	Tufm	16	16	19	10	10	11	49.5	Elongation factor Tu, mitochondrial	Mus musculus
Q8C1B7	Sept11	16	13	7	5	3	1	49.7	Septin-11	Mus musculus
Q8K0U4	Hspa12a	16	18	10	15	5	5	74.9	Heat shock 70 kDa protein 12A	Mus musculus
Q99PV0	Prpf8	16	15	1	21	3	-	273.6	Pre-mRNA-processing-splicing factor 8	Mus musculus
Q9CQF3	Nudt21	16	12	6	20	12	9	26.2	Cleavage and polyadenylation specificity factor subunit 5	Mus musculus
Q9D824	Fip1l1	16	11	4	16	14	10	65	Pre-mRNA 3'-end-processing factor FIP1	Mus musculus
G5E829	Atp2b1 {ECO:0000312|MGI:MGI:104653}	15	19	22	13	5	16	134.7	Plasma membrane calcium-transporting ATPase 1	Mus musculus
P17182	Eno1	15	13	17	14	8	14	47.1	Alpha-enolase	Mus musculus
P56480	Atp5b	15	16	29	8	3	23	56.3	ATP synthase subunit beta, mitochondrial	Mus musculus
P62908	Rps3	15	17	14	19	11	11	26.7	40S ribosomal protein S3	Mus musculus
P63038	Hspd1	15	10	11	7	4	3	61	60 kDa heat shock protein, mitochondrial	Mus musculus
Q61656	Ddx5	15	12	7	17	7	4	69.3	Probable ATP-dependent RNA helicase DDX5	Mus musculus
Q61781	Krt14	15	12	10	19	4	17	52.9	Keratin, type I cytoskeletal 14	Mus musculus
Q7TMB8	Cyfip1	15	12	19	6	-	-	145.2	Cytoplasmic FMR1-interacting protein 1	Mus musculus
Q80VC9	Camsap3	15	12	13	-	1	7	135.2	Calmodulin-regulated spectrin-associated protein 3	Mus musculus
Q8BHL3	Tbc1d10b	15	32	13	24	26	12	87.3	TBC1 domain family member 10B	Mus musculus
Q8BTI8	Srrm2	15	24	1	11	7	-	294.8	Serine/arginine repetitive matrix protein 2	Mus musculus
Q8R5H6	Wasf1	15	7	15	5	4	1	61.5	Wiskott-Aldrich syndrome protein family member 1	Mus musculus
Q922U2	Krt5	15	15	9	30	16	24	61.8	Keratin, type II cytoskeletal 5	Mus musculus
Q9D0E1	Hnrnpm	15	15	5	4	1	2	77.6	Heterogeneous nuclear ribonucleoprotein M	Mus musculus
Q9DBS9	Osbpl3	15	16	4	18	6	2	97	Oxysterol-binding protein-related protein 3	Mus musculus
Q9JMH9	Myo18a	15	33	41	15	15	8	232.8	Unconventional myosin-XVIIIa	Mus musculus
Q9R0N7	Syt7	15	15	6	9	4	9	45.5	Synaptotagmin-7	Mus musculus
D3Z7P3	Gls	14	9	3	2	1	1	74	Glutaminase kidney isoform, mitochondrial	Mus musculus
O88569	Hnrnpa2b1	14	17	1	9	7	-	37.4	Heterogeneous nuclear ribonucleoproteins A2/B1	Mus musculus
P12960	Cntn1	14	7	25	15	1	32	113.4	Contactin-1	Mus musculus
P50518	Atp6v1e1	14	28	11	1	-	1	26.2	V-type proton ATPase subunit E 1	Mus musculus
P62301	Rps13	14	14	12	15	11	12	17.2	40S ribosomal protein S13	Mus musculus
Q4KUS2	Unc13a	14	9	17	-	-	-	193.8	Protein unc-13 homolog A	Mus musculus
Q60668	Hnrnpd	14	15	2	8	2	-	38.4	Heterogeneous nuclear ribonucleoprotein D0	Mus musculus
Q62167	Ddx3x	14	14	12	13	1	14	73.1	ATP-dependent RNA helicase DDX3X	Mus musculus
Q6DFV3	Arhgap21	14	20	13	-	-	-	215.7	Rho GTPase-activating protein 21	Mus musculus
Q6P9S0	Mtss1l	14	8	15	-	-	-	76.8	MTSS1-like protein	Mus musculus
Q7TME0	Plppr4	14	12	11	-	-	4	83.3	Lipid phosphate phosphatase-related protein type 4	Mus musculus
Q80X80	C2cd2l	14	15	10	7	3	4	76.3	C2 domain-containing protein 2-like	Mus musculus
Q8BGS1	Epb41l5	14	15	17	19	5	14	81.6	Band 4.1-like protein 5	Mus musculus
Q8BI84	Mia3	14	25	7	-	1	-	213.7	Melanoma inhibitory activity protein 3	Mus musculus
Q8K4Z5	Sf3a1	14	6	-	16	6	-	88.5	Splicing factor 3A subunit 1	Mus musculus
Q8R081	Hnrnpl	14	14	8	10	5	1	64	Heterogeneous nuclear ribonucleoprotein L	Mus musculus
Q8R550	Sh3kbp1	14	6	2	-	1	-	78.2	SH3 domain-containing kinase-binding protein 1	Mus musculus
Q920I9	Wdr7	14	8	16	4	1	5	163.4	WD repeat-containing protein 7	Mus musculus
Q925I1	Atad3	14	18	14	5	4	4	66.7	ATPase family AAA domain-containing protein 3	Mus musculus
Q9D8E6	Rpl4	14	11	11	2	6	7	47.2	60S ribosomal protein L4	Mus musculus
Q9QXL2	Kif21a	14	13	31	2	5	2	186.5	Kinesin-like protein KIF21A	Mus musculus
Q9QYB8	Add2	14	20	6	16	14	6	80.6	Beta-adducin	Mus musculus
P14131	Rps16	13	13	10	12	17	11	16.4	40S ribosomal protein S16	Mus musculus
P28740	Kif2a	13	18	17	6	4	11	79.8	Kinesin-like protein KIF2A	Mus musculus
P31324	Prkar2b	13	21	15	14	6	11	46.2	cAMP-dependent protein kinase type II-beta regulatory subunit	Mus musculus
P61255	Rpl26	13	15	7	17	13	3	17.3	60S ribosomal protein L26	Mus musculus
P63044	Vamp2	13	13	7	4	4	3	12.7	Vesicle-associated membrane protein 2	Mus musculus
P63276	Rps17	13	13	8	16	13	11	15.5	40S ribosomal protein S17	Mus musculus
P97412	Lyst	13	17	5	1	2	-	425.3	Lysosomal-trafficking regulator	Mus musculus
Q02248	Ctnnb1	13	11	14	4	3	3	85.5	Catenin beta-1	Mus musculus
Q5SWP3	Nacad	13	13	11	2	1	1	156.8	NAC-alpha domain-containing protein 1	Mus musculus
Q64521	Gpd2	13	14	11	15	2	6	81	Glycerol-3-phosphate dehydrogenase, mitochondrial	Mus musculus
Q7TPM1	Prrc2b	13	9	9	-	-	-	160.9	Protein PRRC2B	Mus musculus
Q80UG5	Sept9	13	17	4	-	1	-	65.6	Septin-9	Mus musculus
Q80WJ7	Mtdh	13	15	19	7	12	14	63.8	Protein LYRIC	Mus musculus
Q8R0S2	Iqsec1	13	14	17	-	1	4	108	IQ motif and SEC7 domain-containing protein 1	Mus musculus
Q91V14	Slc12a5	13	12	12	1	-	3	126.3	Solute carrier family 12 member 5	Mus musculus
Q9ESN6	Trim2	13	12	8	10	5	5	81.4	Tripartite motif-containing protein 2	Mus musculus
Q9QYC0	Add1	13	21	11	15	5	8	80.6	Alpha-adducin	Mus musculus
A2AHC3	Camsap1	12	7	7	-	-	1	175.9	Calmodulin-regulated spectrin-associated protein 1	Mus musculus
O08553	Dpysl2	12	11	20	18	10	23	62.3	Dihydropyrimidinase-related protein 2	Mus musculus
O70507	Hcn4	12	16	7	-	-	-	127.4	Potassium/sodium hyperpolarization-activated cyclic nucleotide-gated channel 4	Mus musculus
P02535	Krt10	12	16	8	16	10	10	57.8	Keratin, type I cytoskeletal 10	Mus musculus
P10126	Eef1a1	12	10	15	10	7	13	50.1	Elongation factor 1-alpha 1	Mus musculus
P11881	Itpr1	12	12	10	3	2	4	313.2	Inositol 1,4,5-trisphosphate receptor type 1	Mus musculus
P11983	Tcp1	12	14	14	11	10	12	60.4	T-complex protein 1 subunit alpha	Mus musculus
P12382	Pfkl	12	8	9	7	2	6	85.4	ATP-dependent 6-phosphofructokinase, liver type	Mus musculus
P16858	Gapdh	12	12	17	14	8	12	35.8	Glyceraldehyde-3-phosphate dehydrogenase	Mus musculus
P17156	Hspa2	12	17	12	-	-	-	69.6	Heat shock-related 70 kDa protein 2	Mus musculus
P23819	Gria2	12	12	17	-	-	1	98.7	Glutamate receptor 2	Mus musculus
P47963	Rpl13	12	11	10	11	9	6	24.3	60S ribosomal protein L13	Mus musculus
P51863	Atp6v0d1	12	17	1	-	1	-	40.3	V-type proton ATPase subunit d 1	Mus musculus
P61979	Hnrnpk	12	12	12	8	3	5	51	Heterogeneous nuclear ribonucleoprotein K	Mus musculus
P62242	Rps8	12	9	10	10	9	7	24.2	40S ribosomal protein S8	Mus musculus
P62843	Rps15	12	13	13	19	13	13	17	40S ribosomal protein S15	Mus musculus
Q00PI9	Hnrnpul2	12	8	3	4	2	1	84.9	Heterogeneous nuclear ribonucleoprotein U-like protein 2	Mus musculus
Q3TH73	Ttyh2	12	11	6	-	-	-	59	Protein tweety homolog 2	Mus musculus
Q3TZZ7	Esyt2	12	13	9	4	-	2	94.1	Extended synaptotagmin-2	Mus musculus
Q5DTT2	Psd	12	21	12	16	15	9	109.7	PH and SEC7 domain-containing protein 1	Mus musculus
Q69ZW3	Ehbp1	12	20	8	3	10	4	139.1	EH domain-binding protein 1	Mus musculus
Q7TPB0	Plppr3	12	15	9	-	-	1	76.7	Lipid phosphate phosphatase-related protein type 3	Mus musculus
Q80TV8	Clasp1	12	9	11	-	-	5	169.2	CLIP-associating protein 1	Mus musculus
Q8BG05	Hnrnpa3	12	11	1	8	8	-	39.7	Heterogeneous nuclear ribonucleoprotein A3	Mus musculus
Q8BX70	Vps13c	12	45	15	20	15	16	420.1	Vacuolar protein sorting-associated protein 13C	Mus musculus
Q8C854	Myef2	12	7	2	3	-	-	63.3	Myelin expression factor 2	Mus musculus
Q8CGZ0	Cherp	12	16	2	17	10	3	106.2	Calcium homeostasis endoplasmic reticulum protein	Mus musculus
Q8VEF1	Gramd1a	12	13	14	-	-	-	80.7	GRAM domain-containing protein 1A	Mus musculus
Q91VR2	Atp5c1	12	11	16	6	6	9	32.9	ATP synthase subunit gamma, mitochondrial	Mus musculus
Q91WC3	Acsl6	12	9	11	6	-	5	78	Long-chain-fatty-acid--CoA ligase 6	Mus musculus
Q923T9	Camk2g	12	12	14	9	5	7	59.6	Calcium/calmodulin-dependent protein kinase type II subunit gamma	Mus musculus
Q99JY0	Hadhb	12	8	7	6	2	4	51.4	Trifunctional enzyme subunit beta, mitochondrial	Mus musculus
Q9CPR4	Rpl17	12	12	8	11	11	8	21.4	60S ribosomal protein L17	Mus musculus
Q9DBE8	Alg2	12	13	16	6	3	6	47.4	Alpha-1,3/1,6-mannosyltransferase ALG2	Mus musculus
Q9DC71	Mrps15	12	10	7	11	9	9	29.5	28S ribosomal protein S15, mitochondrial	Mus musculus
Q9QYP6	Azi2	12	12	3	-	-	-	46.1	5-azacytidine-induced protein 2	Mus musculus
Q9WTS4	Tenm1	12	8	-	-	-	-	305.8	Teneurin-1	Mus musculus
Q9WV55	Vapa	12	14	11	4	1	1	27.9	Vesicle-associated membrane protein-associated protein A	Mus musculus
Q9Z2I9	Sucla2	12	8	8	3	2	4	50.1	Succinyl-CoA ligase [ADP-forming] subunit beta, mitochondrial	Mus musculus
Q9Z2Q6	Sept5	12	11	7	6	4	5	42.7	Septin-5	Mus musculus
O35737	Hnrnph1	11	9	5	6	3	2	49.2	Heterogeneous nuclear ribonucleoprotein H	Mus musculus
O88703	Hcn2	11	13	2	-	-	1	94.7	Potassium/sodium hyperpolarization-activated cyclic nucleotide-gated channel 2	Mus musculus
P04370	Mbp	11	11	6	14	15	7	27.2	Myelin basic protein	Mus musculus
P10637	Mapt	11	11	4	8	13	4	76.2	Microtubule-associated protein tau	Mus musculus
P14869	Rplp0	11	9	13	3	3	7	34.2	60S acidic ribosomal protein P0	Mus musculus
P18872	Gnao1	11	12	11	9	5	10	40.1	Guanine nucleotide-binding protein G(o) subunit alpha	Mus musculus
P50446	Krt6a	11	12	6	14	6	10	59.3	Keratin, type II cytoskeletal 6A	Mus musculus
P51410	Rpl9	11	12	11	15	12	10	21.9	60S ribosomal protein L9	Mus musculus
P51660	Hsd17b4	11	10	4	-	-	2	79.5	Peroxisomal multifunctional enzyme type 2	Mus musculus
P61164	Actr1a	11	7	9	10	1	9	42.6	Alpha-centractin	Mus musculus
P61222	Abce1	11	8	4	-	-	1	67.3	ATP-binding cassette sub-family E member 1	Mus musculus
P62830	Rpl23	11	10	12	11	11	11	14.9	60S ribosomal protein L23	Mus musculus
P62852	Rps25	11	10	10	10	12	12	13.7	40S ribosomal protein S25	Mus musculus
P70398	Usp9x	11	1	13	3	2	3	290.7	Probable ubiquitin carboxyl-terminal hydrolase FAF-X	Mus musculus
Q3U7R1	Esyt1	11	19	2	2	-	-	121.6	Extended synaptotagmin-1	Mus musculus
Q3UHD3	Mtus2	11	7	2	-	-	-	147.4	Microtubule-associated tumor suppressor candidate 2 homolog	Mus musculus
Q5RJI5	Brsk1	11	10	19	3	4	7	85.2	Serine/threonine-protein kinase BRSK1	Mus musculus
Q5SUF2	Luc7l3	11	9	2	16	3	4	51.5	Luc7-like protein 3	Mus musculus
Q689Z5	Sbno1	11	7	-	1	-	-	153.7	Protein strawberry notch homolog 1	Mus musculus
Q6A068	Cdc5l	11	11	-	9	6	-	92.2	Cell division cycle 5-like protein	Mus musculus
Q6DID3	Scaf8	11	14	-	20	13	2	139.6	Protein SCAF8	Mus musculus
Q6ZWV7	Rpl35	11	10	8	10	11	8	14.6	60S ribosomal protein L35	Mus musculus
Q8BZX4	Srek1	11	11	1	15	11	1	56.8	Splicing regulatory glutamine/lysine-rich protein 1	Mus musculus
Q8C419	Gpr158	11	15	7	-	1	2	134.4	Probable G-protein coupled receptor 158	Mus musculus
Q8VDD5	Myh9	11	8	29	2	7	4	226.4	Myosin-9	Mus musculus
Q91VX2	Ubap2	11	10	5	-	-	-	118	Ubiquitin-associated protein 2	Mus musculus
Q99LF4	D10Wsu52e	11	7	3	5	-	1	55.2	tRNA-splicing ligase RtcB homolog	Mus musculus
Q9CZX8	Rps19	11	12	8	11	15	8	16.1	40S ribosomal protein S19	Mus musculus
Q9D554	Sf3a3	11	4	-	4	4	-	58.8	Splicing factor 3A subunit 3	Mus musculus
Q9QX47	Son	11	10	-	7	9	2	265.7	Protein SON	Mus musculus
A2A4P0	Dhx8	10	10	1	20	8	2	142.6	ATP-dependent RNA helicase DHX8	Mus musculus
A2APV2	Fmnl2	10	42	14	26	29	18	123.1	Formin-like protein 2	Mus musculus
O35295	Purb	10	4	7	3	1	5	33.9	Transcriptional activator protein Pur-beta	Mus musculus
O35643	Ap1b1	10	10	10	4	-	-	103.9	AP-1 complex subunit beta-1	Mus musculus
O70133	Dhx9	10	5	6	5	1	-	149.5	ATP-dependent RNA helicase A	Mus musculus
O88447	Klc1	10	10	5	3	4	5	61.5	Kinesin light chain 1	Mus musculus
O88844	Idh1	10	9	12	5	5	12	46.7	Isocitrate dehydrogenase [NADP] cytoplasmic	Mus musculus
P05132	Prkaca	10	16	7	8	1	6	40.6	cAMP-dependent protein kinase catalytic subunit alpha	Mus musculus
P12970	Rpl7a	10	10	8	4	3	7	30	60S ribosomal protein L7a	Mus musculus
P25444	Rps2	10	8	9	8	7	9	31.2	40S ribosomal protein S2	Mus musculus
P29341	Pabpc1	10	13	18	2	1	2	70.7	Polyadenylate-binding protein 1	Mus musculus
P47708	Rph3a	10	9	4	5	2	1	75.5	Rabphilin-3A	Mus musculus
P47911	Rpl6	10	11	11	4	4	7	33.5	60S ribosomal protein L6	Mus musculus
P48962	Slc25a4	10	8	23	6	4	16	32.9	ADP/ATP translocase 1	Mus musculus
P59281	Arhgap39	10	11	16	-	1	3	125.2	Rho GTPase-activating protein 39	Mus musculus
P62281	Rps11	10	17	10	13	11	10	18.4	40S ribosomal protein S11	Mus musculus
P62754	Rps6	10	11	11	14	13	11	28.7	40S ribosomal protein S6	Mus musculus
P62849	Rps24	10	10	8	11	10	10	15.4	40S ribosomal protein S24	Mus musculus
P62918	Rpl8	10	4	7	3	3	-	28	60S ribosomal protein L8	Mus musculus
P70333	Hnrnph2	10	8	3	7	3	2	49.3	Heterogeneous nuclear ribonucleoprotein H2	Mus musculus
Q3UFY8	Trmt10c	10	16	14	12	10	14	48.4	Mitochondrial ribonuclease P protein 1	Mus musculus
Q3UHL1	Camkv	10	14	13	14	6	14	54.8	CaM kinase-like vesicle-associated protein	Mus musculus
Q3USH5	Sfswap	10	10	-	19	10	2	104.2	Splicing factor, suppressor of white-apricot homolog	Mus musculus
Q5SWU9	Acaca	10	1	11	-	-	4	265.3	Acetyl-CoA carboxylase 1	Mus musculus
Q61136	Prpf4b	10	9	2	13	8	2	117	Serine/threonine-protein kinase PRP4 homolog	Mus musculus
Q61414	Krt15	10	10	9	10	6	11	49.1	Keratin, type I cytoskeletal 15	Mus musculus
Q6NZL0	Soga3	10	8	10	2	1	7	103.5	Protein SOGA3	Mus musculus
Q6NZN0	Rbm26	10	17	-	14	13	-	114.1	RNA-binding protein 26	Mus musculus
Q7TQG1	Plekha6	10	5	2	-	-	-	131.4	Pleckstrin homology domain-containing family A member 6	Mus musculus
Q80W04	Tmcc2	10	16	8	1	1	-	77.1	Transmembrane and coiled-coil domains protein 2	Mus musculus
Q80Y24	Prickle2	10	6	10	-	1	-	95.8	Prickle-like protein 2	Mus musculus
Q8CBE3	Wdr37	10	11	9	3	-	3	55	WD repeat-containing protein 37	Mus musculus
Q8CGK3	Lonp1	10	8	3	2	-	1	105.8	Lon protease homolog, mitochondrial	Mus musculus
Q8K019	Bclaf1	10	10	4	2	5	-	106	Bcl-2-associated transcription factor 1	Mus musculus
Q8K070	Samd14	10	16	8	8	9	6	45.1	Sterile alpha motif domain-containing protein 14	Mus musculus
Q8K596	Slc8a2	10	13	7	-	-	-	100.7	Sodium/calcium exchanger 2	Mus musculus
Q91YR7	Prpf6	10	8	-	14	4	-	106.7	Pre-mRNA-processing factor 6	Mus musculus
Q99LP6	Grpel1	10	13	5	-	-	-	24.3	GrpE protein homolog 1, mitochondrial	Mus musculus
Q9D1G1	Rab1b	10	12	8	10	5	8	22.2	Ras-related protein Rab-1B	Mus musculus
Q9EQZ7	Rims2	10	8	8	1	1	1	172.9	Regulating synaptic membrane exocytosis protein 2	Mus musculus
Q9JIS5	Sv2a	10	11	9	-	-	2	82.6	Synaptic vesicle glycoprotein 2A	Mus musculus
Q9R1T4	Sept6	10	8	8	6	3	4	49.6	Septin-6	Mus musculus
Q9Z1G3	Atp6v1c1	10	20	4	-	-	-	43.9	V-type proton ATPase subunit C 1	Mus musculus
Q9Z2I0	Letm1	10	12	8	8	6	2	83	LETM1 and EF-hand domain-containing protein 1, mitochondrial	Mus musculus
A2A699	Fam171a2	9	10	5	-	2	-	87.5	Protein FAM171A2	Mus musculus
A2RSJ4	Uhrf1bp1l	9	9	1	-	1	1	161.9	UHRF1-binding protein 1-like	Mus musculus
B0V2N1	Ptprs	9	14	3	-	-	1	211.9	Receptor-type tyrosine-protein phosphatase S	Mus musculus
O08989	Mras	9	11	8	3	2	5	23.9	Ras-related protein M-Ras	Mus musculus
O35526	Stx1a	9	10	6	2	3	3	33.1	Syntaxin-1A	Mus musculus
O89026	Robo1	9	9	4	-	-	-	176.4	Roundabout homolog 1	Mus musculus
P20152	Vim	9	7	3	7	5	1	53.7	Vimentin	Mus musculus
P24788	Cdk11b	9	9	1	15	8	-	91.5	Cyclin-dependent kinase 11B	Mus musculus
P30999	Ctnnd1	9	12	12	1	4	1	104.9	Catenin delta-1	Mus musculus
P35980	Rpl18	9	8	8	3	2	4	21.6	60S ribosomal protein L18	Mus musculus
P47754	Capza2	9	10	6	6	2	7	33	F-actin-capping protein subunit alpha-2	Mus musculus
P53026	Rpl10a	9	9	10	5	5	5	24.9	60S ribosomal protein L10a	Mus musculus
P55288	Cdh11	9	5	13	-	-	-	88.1	Cadherin-11	Mus musculus
P62823	Rab3c	9	8	8	2	2	4	25.9	Ras-related protein Rab-3C	Mus musculus
P68181	Prkacb	9	12	8	7	2	4	40.7	cAMP-dependent protein kinase catalytic subunit beta	Mus musculus
Q3V0G7	Garnl3	9	2	2	-	-	-	115.4	GTPase-activating Rap/Ran-GAP domain-like protein 3	Mus musculus
Q569Z6	Thrap3	9	9	4	2	6	-	108.2	Thyroid hormone receptor-associated protein 3	Mus musculus
Q5SNZ0	Ccdc88a	9	11	11	2	2	4	215.9	Girdin	Mus musculus
Q64332	Syn2	9	8	12	9	3	11	63.4	Synapsin-2	Mus musculus
Q64487	Ptprd	9	8	3	2	1	-	214.4	Receptor-type tyrosine-protein phosphatase delta	Mus musculus
Q6PHZ2	Camk2d	9	8	12	11	-	6	56.4	Calcium/calmodulin-dependent protein kinase type II subunit delta	Mus musculus
Q6RHR9	Magi1	9	10	7	3	2	3	162	Membrane-associated guanylate kinase, WW and PDZ domain-containing protein 1	Mus musculus
Q6ZWN5	Rps9	9	9	9	9	2	5	22.6	40S ribosomal protein S9	Mus musculus
Q7TMK9	Syncrip	9	13	16	2	2	6	69.6	Heterogeneous nuclear ribonucleoprotein Q	Mus musculus
Q80Y17	Llgl1	9	7	12	6	-	6	112.6	Lethal(2) giant larvae protein homolog 1	Mus musculus
Q8BG39	Sv2b	9	11	4	-	-	3	77.5	Synaptic vesicle glycoprotein 2B	Mus musculus
Q8BJH1	Zc2hc1a	9	13	9	9	11	4	35.2	Zinc finger C2HC domain-containing protein 1A	Mus musculus
Q8BSS9	Ppfia2	9	7	20	4	2	8	143.2	Liprin-alpha-2	Mus musculus
Q8BZZ3	Wwp1	9	5	1	13	1	2	104.7	NEDD4-like E3 ubiquitin-protein ligase WWP1	Mus musculus
Q8C1B1	Camsap2	9	8	10	-	1	1	164.3	Calmodulin-regulated spectrin-associated protein 2	Mus musculus
Q8CFI0	Nedd4l	9	6	1	-	-	1	115.4	E3 ubiquitin-protein ligase NEDD4-like	Mus musculus
Q8CHH9	Sept8	9	10	5	5	2	-	49.8	Septin-8	Mus musculus
Q8CIQ7	Dock3	9	5	5	-	-	-	232.9	Dedicator of cytokinesis protein 3	Mus musculus
Q8JZX4	Rbm17	9	6	2	8	6	4	45.3	Splicing factor 45	Mus musculus
Q8K1N4	Spats2	9	10	7	-	-	-	59	Spermatogenesis-associated serine-rich protein 2	Mus musculus
Q8R3S6	Exoc1	9	8	6	7	2	4	101.9	Exocyst complex component 1	Mus musculus
Q91VM5	Rbmxl1	9	5	-	3	2	-	42.2	RNA binding motif protein, X-linked-like-1	Mus musculus
Q920P5	Ak5	9	4	7	-	1	-	63.3	Adenylate kinase isoenzyme 5	Mus musculus
Q99PU5	Acsbg1	9	5	12	4	2	7	80.4	Long-chain-fatty-acid--CoA ligase ACSBG1	Mus musculus
Q9CPR5	Mrpl15	9	7	10	8	1	10	33.5	39S ribosomal protein L15, mitochondrial	Mus musculus
Q9CYI4	Luc7l	9	16	4	20	15	4	43.9	Putative RNA-binding protein Luc7-like 1	Mus musculus
Q9D0L4	Adck1	9	2	5	-	-	1	59.7	Uncharacterized aarF domain-containing protein kinase 1	Mus musculus
Q9EQI8	Mrpl46	9	16	6	9	2	6	32.1	39S ribosomal protein L46, mitochondrial	Mus musculus
Q9QWL7	Krt17	9	7	7	11	5	15	48.2	Keratin, type I cytoskeletal 17	Mus musculus
Q9QYB5	Add3	9	12	8	8	4	6	78.8	Gamma-adducin	Mus musculus
Q9WUM5	Suclg1	9	6	4	10	7	2	36.2	Succinyl-CoA ligase [ADP/GDP-forming] subunit alpha, mitochondrial	Mus musculus
A2AQ25	Skt	8	7	9	-	-	-	213	Sickle tail protein	Mus musculus
E9Q401	Ryr2	8	13	32	2	1	1	564.8	Ryanodine receptor 2	Mus musculus
E9Q557	Dsp	8	3	3	17	2	19	332.9	Desmoplakin	Mus musculus
O08739	Ampd3	8	8	4	-	-	-	88.7	AMP deaminase 3	Mus musculus
O35250	Exoc7	8	6	3	4	1	2	80	Exocyst complex component 7	Mus musculus
O35382	Exoc4	8	10	10	6	4	3	110.5	Exocyst complex component 4	Mus musculus
O88343	Slc4a4	8	10	10	4	2	1	121.5	Electrogenic sodium bicarbonate cotransporter 1	Mus musculus
O88735	Map7	8	14	1	2	6	1	82	Ensconsin	Mus musculus
O88935	Syn1	8	8	14	12	5	12	74.1	Synapsin-1	Mus musculus
P08752	Gnai2	8	7	5	4	3	6	40.5	Guanine nucleotide-binding protein G(i) subunit alpha-2	Mus musculus
P09405	Ncl	8	9	8	1	3	4	76.7	Nucleolin	Mus musculus
P10853	Hist1h2bf	8	-	2	14	13	4	13.9	Histone H2B type 1-F/J/L	Mus musculus
P10854	Hist1h2bm	8	9	-	14	14	-	13.9	Histone H2B type 1-M	Mus musculus
P12367	Prkar2a	8	15	7	9	9	8	45.4	cAMP-dependent protein kinase type II-alpha regulatory subunit	Mus musculus
P18760	Cfl1	8	6	5	7	5	4	18.6	Cofilin-1	Mus musculus
P42669	Pura	8	4	6	3	-	5	34.9	Transcriptional activator protein Pur-alpha	Mus musculus
P51881	Slc25a5	8	7	23	4	3	13	32.9	ADP/ATP translocase 2	Mus musculus
P54071	Idh2	8	6	9	2	1	7	50.9	Isocitrate dehydrogenase [NADP], mitochondrial	Mus musculus
P54775	Psmc4	8	9	4	1	1	-	47.4	26S protease regulatory subunit 6B	Mus musculus
P62245	Rps15a	8	6	9	8	1	9	14.8	40S ribosomal protein S15a	Mus musculus
P62264	Rps14	8	7	6	9	7	6	16.3	40S ribosomal protein S14	Mus musculus
P62806	Hist1h4a	8	10	3	10	8	4	11.4	Histone H4	Mus musculus
P62960	Ybx1	8	6	8	-	3	2	35.7	Nuclease-sensitive element-binding protein 1	Mus musculus
P63318	Prkcg	8	10	9	5	-	7	78.4	Protein kinase C gamma type	Mus musculus
P70372	Elavl1	8	6	6	4	1	-	36.2	ELAV-like protein 1	Mus musculus
P70404	Idh3g	8	8	7	4	3	4	42.8	Isocitrate dehydrogenase [NAD] subunit gamma 1, mitochondrial	Mus musculus
P84099	Rpl19	8	6	2	5	3	1	23.5	60S ribosomal protein L19	Mus musculus
Q02257	Jup	8	1	6	9	2	10	81.8	Junction plakoglobin	Mus musculus
Q3TLH4	Prrc2c	8	9	22	-	-	-	310.9	Protein PRRC2C	Mus musculus
Q3TTY5	Krt2	8	8	4	9	5	7	70.9	Keratin, type II cytoskeletal 2 epidermal	Mus musculus
Q3UM18	Lsg1	8	6	2	2	3	3	73.2	Large subunit GTPase 1 homolog	Mus musculus
Q60714	Slc27a1	8	8	11	1	-	2	71.3	Long-chain fatty acid transport protein 1	Mus musculus
Q60790	Rasa3	8	16	14	12	10	23	96	Ras GTPase-activating protein 3	Mus musculus
Q60865	Caprin1	8	4	8	-	-	-	78.2	Caprin-1	Mus musculus
Q61771	Kif3b	8	6	14	-	-	2	85.3	Kinesin-like protein KIF3B	Mus musculus
Q6PAR5	Gapvd1	8	2	6	-	-	-	162.4	GTPase-activating protein and VPS9 domain-containing protein 1	Mus musculus
Q6PFD5	Dlgap3	8	20	11	7	12	4	105.9	Disks large-associated protein 3	Mus musculus
Q6Q477	Atp2b4 {ECO:0000312|MGI:MGI:88111}	8	15	14	-	3	10	133.1	Plasma membrane calcium-transporting ATPase 4	Mus musculus
Q6ZWV3	Rpl10	8	8	6	10	3	5	24.6	60S ribosomal protein L10	Mus musculus
Q80UP3	Dgkz	8	15	10	6	7	5	104	Diacylglycerol kinase zeta	Mus musculus
Q8BTX9	Hsdl1	8	4	4	3	1	3	36.9	Inactive hydroxysteroid dehydrogenase-like protein 1	Mus musculus
Q8BX10	Pgam5	8	3	7	-	1	-	32	Serine/threonine-protein phosphatase PGAM5, mitochondrial	Mus musculus
Q8BYC6	Taok3	8	15	7	-	-	-	105.3	Serine/threonine-protein kinase TAO3	Mus musculus
Q8CB62	Cntrob	8	6	1	-	-	-	99.4	Centrobin	Mus musculus
Q8CC27	Cacnb2	8	8	5	3	1	2	73.1	Voltage-dependent L-type calcium channel subunit beta-2	Mus musculus
Q8CH18	Ccar1	8	6	-	13	1	-	132.1	Cell division cycle and apoptosis regulator protein 1	Mus musculus
Q8R570	Snap47	8	5	5	-	1	3	46.5	Synaptosomal-associated protein 47	Mus musculus
Q8VCC9	Spon1	8	13	6	12	12	10	90.8	Spondin-1	Mus musculus
Q920N7	Syt12	8	6	2	-	-	-	46.7	Synaptotagmin-12	Mus musculus
Q99PU8	Dhx30	8	2	12	-	1	1	136.7	Putative ATP-dependent RNA helicase DHX30	Mus musculus
Q9CQE8	-	8	5	6	5	-	2	28.2	UPF0568 protein C14orf166 homolog	Mus musculus
Q9CXW4	Rpl11	8	8	5	8	6	4	20.3	60S ribosomal protein L11	Mus musculus
Q9ERU9	Ranbp2	8	6	-	-	-	-	341.1	E3 SUMO-protein ligase RanBP2	Mus musculus
Q9ES97	Rtn3	8	10	10	1	2	1	103.9	Reticulon-3	Mus musculus
Q9JIK9	Mrps34	8	9	7	5	5	5	25.8	28S ribosomal protein S34, mitochondrial	Mus musculus
Q9JJI8	Rpl38	8	10	6	10	9	8	8.2	60S ribosomal protein L38	Mus musculus
Q9WV02	Rbmx	8	-	-	-	-	-	42.3	RNA-binding motif protein, X chromosome	Mus musculus
Q9Z0R4	Itsn1	8	8	3	1	1	-	194.3	Intersectin-1	Mus musculus
A2AJI0	Map7d1	7	9	8	5	6	5	93.3	MAP7 domain-containing protein 1	Mus musculus
O08547	Sec22b	7	4	4	2	2	1	24.7	Vesicle-trafficking protein SEC22b	Mus musculus
O08788	Dctn1	7	12	13	8	4	4	141.7	Dynactin subunit 1	Mus musculus
P04104	Krt1	7	7	6	9	7	6	65.6	Keratin, type II cytoskeletal 1	Mus musculus
P08553	Nefm	7	8	-	-	2	-	95.9	Neurofilament medium polypeptide	Mus musculus
P08775	Polr2a	7	1	-	1	-	-	217.2	DNA-directed RNA polymerase II subunit RPB1	Mus musculus
P13595	Ncam1	7	10	12	5	3	13	119.4	Neural cell adhesion molecule 1	Mus musculus
P14094	Atp1b1	7	7	4	3	1	2	35.2	Sodium/potassium-transporting ATPase subunit beta-1	Mus musculus
P14115	Rpl27a	7	10	3	9	7	4	16.6	60S ribosomal protein L27a	Mus musculus
P15864	Hist1h1c	7	-	2	8	12	1	21.3	Histone H1.2	Mus musculus
P23818	Gria1	7	3	8	-	-	1	101.6	Glutamate receptor 1	Mus musculus
P35293	Rab18	7	3	6	3	2	4	23	Ras-related protein Rab-18	Mus musculus
P35922	Fmr1	7	5	18	1	-	3	69	Fragile X mental retardation protein 1 homolog	Mus musculus
P41216	Acsl1	7	8	5	4	-	2	78	Long-chain-fatty-acid--CoA ligase 1	Mus musculus
P43274	Hist1h1e	7	11	2	8	12	1	22	Histone H1.4	Mus musculus
P45952	Acadm	7	5	4	2	1	2	46.5	Medium-chain specific acyl-CoA dehydrogenase, mitochondrial	Mus musculus
P62137	Ppp1ca	7	5	4	3	-	2	37.5	Serine/threonine-protein phosphatase PP1-alpha catalytic subunit	Mus musculus
P62141	Ppp1cb	7	7	6	-	-	-	37.2	Serine/threonine-protein phosphatase PP1-beta catalytic subunit	Mus musculus
P62196	Psmc5	7	6	3	-	-	-	45.6	26S protease regulatory subunit 8	Mus musculus
P62484	Abi2	7	8	8	2	-	2	49.4	Abl interactor 2	Mus musculus
P62900	Rpl31	7	10	5	10	12	3	14.5	60S ribosomal protein L31	Mus musculus
P63087	Ppp1cc	7	-	-	-	-	-	37	Serine/threonine-protein phosphatase PP1-gamma catalytic subunit	Mus musculus
P84104	Srsf3	7	8	3	9	8	4	19.3	Serine/arginine-rich splicing factor 3	Mus musculus
Q0KL02	Trio	7	6	6	4	4	4	347.9	Triple functional domain protein	Mus musculus
Q3THK7	Gmps	7	1	-	-	-	-	76.7	GMP synthase [glutamine-hydrolyzing]	Mus musculus
Q3UH60	Dip2b	7	10	7	9	2	9	171.1	Disco-interacting protein 2 homolog B	Mus musculus
Q3UL36	Arglu1	7	6	2	7	1	3	32.9	Arginine and glutamate-rich protein 1	Mus musculus
Q3UTQ8	Cdkl5	7	6	3	-	-	1	105.5	Cyclin-dependent kinase-like 5	Mus musculus
Q5DQR4	Stxbp5l	7	7	-	-	-	-	131.8	Syntaxin-binding protein 5-like	Mus musculus
Q5F2E7	Nufip2	7	6	7	-	3	1	75.7	Nuclear fragile X mental retardation-interacting protein 2	Mus musculus
Q5SSM3	Arhgap44	7	2	4	-	-	-	89	Rho GTPase-activating protein 44	Mus musculus
Q60597	Ogdh	7	12	5	6	1	4	116.4	2-oxoglutarate dehydrogenase, mitochondrial	Mus musculus
Q62318	Trim28	7	6	1	1	1	1	88.8	Transcription intermediary factor 1-beta	Mus musculus
Q69ZZ6	Tmcc1	7	10	2	-	-	-	71.6	Transmembrane and coiled-coil domains protein 1	Mus musculus
Q6IFX2	Krt42	7	7	8	10	-	17	50.1	Keratin, type I cytoskeletal 42	Mus musculus
Q6NVF0	Ocrl	7	6	6	-	2	-	104.3	Inositol polyphosphate 5-phosphatase OCRL-1	Mus musculus
Q6PDM2	Srsf1	7	7	4	4	-	2	27.7	Serine/arginine-rich splicing factor 1	Mus musculus
Q7TNF0	Doc2a	7	3	6	-	-	-	44.6	Double C2-like domain-containing protein alpha	Mus musculus
Q80T41	Gabbr2	7	5	6	-	-	-	105.7	Gamma-aminobutyric acid type B receptor subunit 2	Mus musculus
Q80TK0	Kiaa1107	7	10	12	1	1	-	148.7	Uncharacterized protein KIAA1107	Mus musculus
Q80XI4	Pip4k2b	7	8	7	7	6	1	47.3	Phosphatidylinositol 5-phosphate 4-kinase type-2 beta	Mus musculus
Q80ZJ1	Rap2a	7	5	7	5	1	-	20.6	Ras-related protein Rap-2a	Mus musculus
Q8BH59	Slc25a12	7	7	16	1	-	9	74.6	Calcium-binding mitochondrial carrier protein Aralar1	Mus musculus
Q8BIE6	Frmd4a	7	12	15	4	5	4	113.9	FERM domain-containing protein 4A	Mus musculus
Q8BK72	Mrps27	7	6	6	-	2	2	47.8	28S ribosomal protein S27, mitochondrial	Mus musculus
Q8BLE7	Slc17a6	7	13	5	1	-	1	64.6	Vesicular glutamate transporter 2	Mus musculus
Q8BU88	Mrpl22	7	7	3	6	1	5	23.8	39S ribosomal protein L22, mitochondrial	Mus musculus
Q8C4X2	Csnk1g3	7	3	4	-	-	4	48.9	Casein kinase I isoform gamma-3	Mus musculus
Q8CBW3	Abi1	7	6	7	-	-	-	52.3	Abl interactor 1	Mus musculus
Q8CGF6	Wdr47	7	3	6	2	1	4	102.3	WD repeat-containing protein 47	Mus musculus
Q8CGP0	Hist3h2bb	7	-	-	11	12	-	13.9	Histone H2B type 3-B	Mus musculus
Q8K194	Snrnp27	7	4	1	8	11	2	18.9	U4/U6.U5 small nuclear ribonucleoprotein 27 kDa protein	Mus musculus
Q8K1M6	Dnm1l	7	7	9	1	1	3	82.7	Dynamin-1-like protein	Mus musculus
Q8R5C5	Actr1b	7	4	6	9	1	5	42.3	Beta-centractin	Mus musculus
Q922Q8	Lrrc59	7	7	6	7	6	8	34.9	Leucine-rich repeat-containing protein 59	Mus musculus
Q99KJ8	Dctn2	7	5	10	7	2	4	44.1	Dynactin subunit 2	Mus musculus
Q9CQN7	Mrpl41	7	7	3	2	3	3	15.3	39S ribosomal protein L41, mitochondrial	Mus musculus
Q9CXY6	Ilf2	7	3	3	1	2	-	43.1	Interleukin enhancer-binding factor 2	Mus musculus
Q9CZM2	Rpl15	7	6	3	4	1	1	24.1	60S ribosomal protein L15	Mus musculus
Q9CZT8	Rab3b	7	6	7	4	-	4	24.8	Ras-related protein Rab-3B	Mus musculus
Q9DB15	Mrpl12	7	9	6	-	2	2	21.7	39S ribosomal protein L12, mitochondrial	Mus musculus
Q9ER00	Stx12	7	6	6	-	-	1	31.2	Syntaxin-12	Mus musculus
Q9JME5	Ap3b2	7	16	10	5	6	12	119.2	AP-3 complex subunit beta-2	Mus musculus
Q9QY76	Vapb	7	11	4	2	1	1	26.9	Vesicle-associated membrane protein-associated protein B	Mus musculus
Q9WU79	Prodh	7	4	1	3	1	-	68	Proline dehydrogenase 1, mitochondrial	Mus musculus
Q9Z204	Hnrnpc	7	7	-	9	2	-	34.4	Heterogeneous nuclear ribonucleoproteins C1/C2	Mus musculus
Q9Z2K1	Krt16	7	6	4	5	-	7	51.6	Keratin, type I cytoskeletal 16	Mus musculus
A2ABV5	Med14	6	7	-	1	-	-	161	Mediator of RNA polymerase II transcription subunit 14	Mus musculus
A2AQ07	Tubb1	6	6	-	-	-	-	50.4	Tubulin beta-1 chain	Mus musculus
O08532	Cacna2d1	6	3	12	3	-	18	124.6	Voltage-dependent calcium channel subunit alpha-2/delta-1	Mus musculus
O55125	Nipsnap1	6	7	6	7	2	2	33.4	Protein NipSnap homolog 1	Mus musculus
O70161	Pip5k1c	6	10	18	2	3	5	72.4	Phosphatidylinositol 4-phosphate 5-kinase type-1 gamma	Mus musculus
O70503	Hsd17b12	6	7	4	4	2	6	34.7	Very-long-chain 3-oxoacyl-CoA reductase	Mus musculus
P15116	Cdh2	6	5	3	1	-	1	99.8	Cadherin-2	Mus musculus
P26040	Ezr	6	6	-	-	-	-	69.4	Ezrin	Mus musculus
P27661	H2afx	6	5	-	4	2	-	15.1	Histone H2AX	Mus musculus
P28661	Sept4	6	2	2	2	-	2	54.9	Septin-4	Mus musculus
P28741	Kif3a	6	3	10	-	-	2	80.2	Kinesin-like protein KIF3A	Mus musculus
P35803	Gpm6b	6	9	4	2	2	-	36.2	Neuronal membrane glycoprotein M6-b	Mus musculus
P41105	Rpl28	6	3	2	4	2	1	15.7	60S ribosomal protein L28	Mus musculus
P43275	Hist1h1a	6	6	2	6	7	1	21.8	Histone H1.1	Mus musculus
P49312	Hnrnpa1	6	7	-	3	2	-	34.2	Heterogeneous nuclear ribonucleoprotein A1	Mus musculus
P56564	Slc1a3	6	5	7	3	2	3	59.6	Excitatory amino acid transporter 1	Mus musculus
P57746	Atp6v1d	6	15	6	-	-	-	28.4	V-type proton ATPase subunit D	Mus musculus
P58252	Eef2	6	3	4	2	2	1	95.3	Elongation factor 2	Mus musculus
P60853	Lzts1	6	3	4	-	-	-	67.3	Leucine zipper putative tumor suppressor 1	Mus musculus
P61226	Rap2b	6	2	7	-	1	-	20.5	Ras-related protein Rap-2b	Mus musculus
P61358	Rpl27	6	6	5	3	1	4	15.8	60S ribosomal protein L27	Mus musculus
P61982	Ywhag	6	9	3	2	3	-	28.3	14-3-3 protein gamma	Mus musculus
P62267	Rps23	6	10	5	8	8	4	15.8	40S ribosomal protein S23	Mus musculus
P62631	Eef1a2	6	7	8	9	-	6	50.5	Elongation factor 1-alpha 2	Mus musculus
P63034	Cyth2	6	7	9	2	1	5	46.6	Cytohesin-2	Mus musculus
P67778	Phb	6	3	8	-	-	2	29.8	Prohibitin	Mus musculus
P80317	Cct6a	6	3	6	6	2	6	58	T-complex protein 1 subunit zeta	Mus musculus
P97376	Frg1	6	5	1	4	4	1	29.1	Protein FRG1	Mus musculus
P97798	Neo1	6	6	4	-	-	-	163.2	Neogenin	Mus musculus
P99027	Rplp2	6	5	6	-	2	1	11.7	60S acidic ribosomal protein P2	Mus musculus
Q03137	Epha4	6	4	6	-	1	2	109.8	Ephrin type-A receptor 4	Mus musculus
Q0KK55	Kndc1	6	6	4	-	1	-	191.3	Protein very KIND	Mus musculus
Q3TXX4	Slc17a7	6	7	3	-	1	-	61.6	Vesicular glutamate transporter 1	Mus musculus
Q3UFQ8	Carmil3	6	7	10	-	-	-	150.4	Leucine-rich repeat-containing protein 16B	Mus musculus
Q3UV17	Krt76	6	5	-	6	5	4	62.8	Keratin, type II cytoskeletal 2 oral	Mus musculus
Q501J6	Ddx17	6	7	-	3	2	-	72.4	Probable ATP-dependent RNA helicase DDX17	Mus musculus
Q60900	Elavl3	6	4	8	3	-	-	39.5	ELAV-like protein 3	Mus musculus
Q62093	Srsf2	6	8	2	7	6	2	25.5	Serine/arginine-rich splicing factor 2	Mus musculus
Q62108	Dlg4	6	3	5	1	-	-	80.5	Disks large homolog 4	Mus musculus
Q62188	Dpysl3	6	5	15	12	6	20	61.9	Dihydropyrimidinase-related protein 3	Mus musculus
Q62191	Trim21	6	3	3	7	1	7	54.2	E3 ubiquitin-protein ligase TRIM21	Mus musculus
Q62277	Syp	6	8	1	1	-	1	34	Synaptophysin	Mus musculus
Q62425	Ndufa4	6	5	2	7	2	2	9.3	Cytochrome c oxidase subunit NDUFA4	Mus musculus
Q62442	Vamp1	6	6	5	2	-	-	12.9	Vesicle-associated membrane protein 1	Mus musculus
Q64512	Ptpn13	6	6	3	-	1	2	270.3	Tyrosine-protein phosphatase non-receptor type 13	Mus musculus
Q64676	Ugt8	6	8	5	4	2	5	61.2	2-hydroxyacylsphingosine 1-beta-galactosyltransferase	Mus musculus
Q6A0A9	FAM120A	6	3	9	1	1	-	121.6	Constitutive coactivator of PPAR-gamma-like protein 1	Mus musculus
Q6IFZ6	Krt77	6	5	-	9	-	4	61.4	Keratin, type II cytoskeletal 1b	Mus musculus
Q6PAJ1	Bcr	6	3	4	2	1	1	143.1	Breakpoint cluster region protein	Mus musculus
Q6PGN3	Dclk2	6	5	8	5	2	2	83	Serine/threonine-protein kinase DCLK2	Mus musculus
Q71LX4	Tln2	6	3	5	1	-	1	253.6	Talin-2	Mus musculus
Q76LL6	Fhod3	6	7	-	-	-	-	175.7	FH1/FH2 domain-containing protein 3	Mus musculus
Q76MZ3	Ppp2r1a	6	6	7	4	-	2	65.3	Serine/threonine-protein phosphatase 2A 65 kDa regulatory subunit A alpha isoform	Mus musculus
Q7TNM2	Trim46	6	5	3	2	-	-	83.4	Tripartite motif-containing protein 46	Mus musculus
Q7TPD3	Robo2	6	4	5	1	-	-	161.2	Roundabout homolog 2	Mus musculus
Q80XQ2	Tbc1d5	6	4	1	-	-	-	91.8	TBC1 domain family member 5	Mus musculus
Q811D0	Dlg1	6	5	9	-	-	2	100.1	Disks large homolog 1	Mus musculus
Q8BIZ6	Snip1	6	3	1	7	3	3	44.4	Smad nuclear-interacting protein 1	Mus musculus
Q8BYK5	Phactr3	6	7	2	3	1	-	62.7	Phosphatase and actin regulator 3	Mus musculus
Q8CCF0	Prpf31	6	6	-	8	3	-	55.4	U4/U6 small nuclear ribonucleoprotein Prp31	Mus musculus
Q8CGP6	Hist1h2ah	6	6	2	7	4	2	14	Histone H2A type 1-H	Mus musculus
Q8K021	Scamp1	6	7	5	1	1	1	38	Secretory carrier-associated membrane protein 1	Mus musculus
Q8R366	Igsf8	6	7	4	-	-	2	65	Immunoglobulin superfamily member 8	Mus musculus
Q8VED5	Krt79	6	5	2	5	3	4	57.6	Keratin, type II cytoskeletal 79	Mus musculus
Q925J9	Med1	6	7	-	1	7	-	167.1	Mediator of RNA polymerase II transcription subunit 1	Mus musculus
Q99J85	Nptxr	6	6	-	-	-	-	52.3	Neuronal pentraxin receptor	Mus musculus
Q99JB2	Stoml2	6	2	1	1	-	-	38.4	Stomatin-like protein 2, mitochondrial	Mus musculus
Q99M87	Dnaja3	6	1	8	-	-	3	52.4	DnaJ homolog subfamily A member 3, mitochondrial	Mus musculus
Q99MR8	Mccc1	6	6	3	11	5	7	79.3	Methylcrotonoyl-CoA carboxylase subunit alpha, mitochondrial	Mus musculus
Q99N91	Mrpl34	6	3	5	4	1	4	10.5	39S ribosomal protein L34, mitochondrial	Mus musculus
Q9CPT5	Nop16	6	10	3	12	3	7	21.1	Nucleolar protein 16	Mus musculus
Q9CQP0	Mrpl33	6	6	4	6	5	4	7.4	39S ribosomal protein L33, mitochondrial	Mus musculus
Q9CQU1	Mfap1	6	4	-	11	5	-	52	Microfibrillar-associated protein 1	Mus musculus
Q9CXG3	Ppil4	6	6	4	10	9	6	57.2	Peptidyl-prolyl cis-trans isomerase-like 4	Mus musculus
Q9CZS1	Aldh1b1	6	4	5	4	3	4	57.6	Aldehyde dehydrogenase X, mitochondrial	Mus musculus
Q9D0G0	Mrps30	6	7	4	3	4	2	49.9	28S ribosomal protein S30, mitochondrial	Mus musculus
Q9D1D4	Tmed10	6	4	5	-	-	4	24.9	Transmembrane emp24 domain-containing protein 10	Mus musculus
Q9D937	1810009A15Rik	6	5	3	6	6	4	14.1	Uncharacterized protein C11orf98 homolog	Mus musculus
Q9D945	Llph	6	3	1	7	5	1	15.4	Protein LLP homolog	Mus musculus
Q9DB20	Atp5o	6	5	7	6	2	5	23.4	ATP synthase subunit O, mitochondrial	Mus musculus
Q9DBL1	Acadsb	6	3	7	2	2	2	47.9	Short/branched chain specific acyl-CoA dehydrogenase, mitochondrial	Mus musculus
Q9DBM1	Gpatch1	6	12	-	13	12	5	103	G patch domain-containing protein 1	Mus musculus
Q9EPJ9	Arfgap1	6	3	3	1	4	1	45.3	ADP-ribosylation factor GTPase-activating protein 1	Mus musculus
Q9ES28	Arhgef7	6	2	2	4	2	2	97.1	Rho guanine nucleotide exchange factor 7	Mus musculus
Q9JKC6	Cend1	6	5	-	1	3	-	15	Cell cycle exit and neuronal differentiation protein 1	Mus musculus
Q9JLN9	Mtor	6	2	9	1	1	6	288.8	Serine/threonine-protein kinase mTOR	Mus musculus
Q9JM93	Arl6ip4	6	7	4	10	8	4	25.5	ADP-ribosylation factor-like protein 6-interacting protein 4	Mus musculus
Q9JMC8	Epb41l4b	6	3	4	5	1	2	59.6	Band 4.1-like protein 4B	Mus musculus
Q9QXL1	Kif21b	6	4	36	1	-	2	186.2	Kinesin-like protein KIF21B	Mus musculus
Q9Z2Q5	Mrpl40	6	11	6	6	5	7	24.3	39S ribosomal protein L40, mitochondrial	Mus musculus
A2AAY5	Sh3pxd2b	5	6	3	-	-	-	101.5	SH3 and PX domain-containing protein 2B	Mus musculus
A2AJA9	Gm996	5	3	2	-	-	-	107.2	Uncharacterized protein C9orf172 homolog	Mus musculus
A2RTL5	Rsrc2	5	5	1	8	8	-	43.9	Arginine/serine-rich coiled-coil protein 2	Mus musculus
E1U8D0	Soga1	5	2	6	-	-	2	159.2	Protein SOGA1	Mus musculus
G3X9K3	Arfgef1	5	-	4	-	-	-	208.5	Brefeldin A-inhibited guanine nucleotide-exchange protein 1	Mus musculus
O08967	Cyth3	5	6	2	-	1	2	46.3	Cytohesin-3	Mus musculus
O09167	Rpl21	5	4	7	7	2	3	18.6	60S ribosomal protein L21	Mus musculus
O35136	Ncam2	5	5	-	-	-	5	93.2	Neural cell adhesion molecule 2	Mus musculus
O35609	Scamp3	5	5	4	-	-	1	38.5	Secretory carrier-associated membrane protein 3	Mus musculus
O55126	Gbas	5	4	3	1	-	2	32.9	Protein NipSnap homolog 2	Mus musculus
O70228	Atp9a	5	6	9	-	-	1	118.6	Probable phospholipid-transporting ATPase IIA	Mus musculus
O70439	Stx7	5	7	4	-	-	2	29.8	Syntaxin-7	Mus musculus
O88704	Hcn1	5	8	5	-	-	-	102.4	Potassium/sodium hyperpolarization-activated cyclic nucleotide-gated channel 1	Mus musculus
P08730	Krt13	5	6	5	6	-	9	47.8	Keratin, type I cytoskeletal 13	Mus musculus
P15105	Glul	5	5	3	4	1	1	42.1	Glutamine synthetase	Mus musculus
P23708	Nfya	5	5	-	-	1	-	36.8	Nuclear transcription factor Y subunit alpha	Mus musculus
P26151	Fcgr1	5	1	2	6	2	4	44.9	High affinity immunoglobulin gamma Fc receptor I	Mus musculus
P26231	Ctnna1	5	-	5	-	-	-	100.1	Catenin alpha-1	Mus musculus
P35438	Grin1	5	2	5	-	-	-	105.5	Glutamate receptor ionotropic, NMDA 1	Mus musculus
P46660	Ina	5	3	-	-	-	-	55.4	Alpha-internexin	Mus musculus
P47757	Capzb	5	7	5	3	-	5	31.3	F-actin-capping protein subunit beta	Mus musculus
P48453	Ppp3cb	5	1	5	-	-	3	59.2	Serine/threonine-protein phosphatase 2B catalytic subunit beta isoform	Mus musculus
P49615	Cdk5	5	4	2	1	2	2	33.3	Cyclin-dependent-like kinase 5	Mus musculus
P60202	Plp1	5	4	5	2	2	3	30.1	Myelin proteolipid protein	Mus musculus
P60335	Pcbp1	5	2	3	8	-	2	37.5	Poly(rC)-binding protein 1	Mus musculus
P62743	Ap2s1	5	5	2	4	-	1	17	AP-2 complex subunit sigma	Mus musculus
P62821	Rab1A	5	8	6	3	3	7	22.7	Ras-related protein Rab-1A	Mus musculus
P62827	Ran	5	4	4	5	4	2	24.4	GTP-binding nuclear protein Ran	Mus musculus
P63082	Atp6v0c	5	5	-	-	-	-	15.8	V-type proton ATPase 16 kDa proteolipid subunit	Mus musculus
P63328	Ppp3ca	5	2	5	1	2	-	58.6	Serine/threonine-protein phosphatase 2B catalytic subunit alpha isoform	Mus musculus
P70408	Cdh10	5	4	3	-	-	-	88.3	Cadherin-10	Mus musculus
P70704	Atp8a1	5	12	6	-	-	-	131.4	Phospholipid-transporting ATPase IA	Mus musculus
P97379	G3bp2	5	-	6	-	-	1	54.1	Ras GTPase-activating protein-binding protein 2	Mus musculus
Q0VGY8	Tanc1	5	2	-	-	-	-	200.8	Protein TANC1	Mus musculus
Q14C51	Ptcd3	5	4	1	-	-	1	77.8	Pentatricopeptide repeat domain-containing protein 3, mitochondrial	Mus musculus
Q3TEA8	Hp1bp3	5	10	-	2	3	-	60.9	Heterochromatin protein 1-binding protein 3	Mus musculus
Q3U214	Mast3	5	6	8	-	4	2	144.2	Microtubule-associated serine/threonine-protein kinase 3	Mus musculus
Q3ULD5	Mccc2	5	2	2	2	3	1	61.4	Methylcrotonoyl-CoA carboxylase beta chain, mitochondrial	Mus musculus
Q3UQU0	Brd9	5	2	-	8	6	-	66.8	Bromodomain-containing protein 9	Mus musculus
Q3UVR3	Ttbk2	5	8	10	-	1	-	136.8	Tau-tubulin kinase 2	Mus musculus
Q5M8N4	Sdr39u1	5	4	4	2	-	2	33	Epimerase family protein SDR39U1	Mus musculus
Q5NCR9	Nsrp1	5	5	-	10	5	2	63.8	Nuclear speckle splicing regulatory protein 1	Mus musculus
Q60899	Elavl2	5	2	11	2	1	-	39.6	ELAV-like protein 2	Mus musculus
Q61464	Znf638	5	7	-	-	-	-	218.1	Zinc finger protein 638	Mus musculus
Q61584	Fxr1	5	8	9	-	-	2	76.2	Fragile X mental retardation syndrome-related protein 1	Mus musculus
Q61792	Lasp1	5	5	2	2	7	4	30	LIM and SH3 domain protein 1	Mus musculus
Q62276	Med22	5	5	1	1	-	-	22.3	Mediator of RNA polymerase II transcription subunit 22	Mus musculus
Q62351	Tfrc	5	3	3	-	1	1	85.7	Transferrin receptor protein 1	Mus musculus
Q62417	Sorbs1	5	5	2	-	-	-	143.1	Sorbin and SH3 domain-containing protein 1	Mus musculus
Q62419	Sh3gl1	5	2	1	-	-	1	41.5	Endophilin-A2	Mus musculus
Q64523	Hist2h2ac	5	5	-	6	4	-	14	Histone H2A type 2-C	Mus musculus
Q6NXH9	Krt73	5	7	3	10	6	6	58.9	Keratin, type II cytoskeletal 73	Mus musculus
Q6P1F6	Ppp2r2a	5	6	6	7	1	4	51.7	Serine/threonine-protein phosphatase 2A 55 kDa regulatory subunit B alpha isoform	Mus musculus
Q6P4S6	Sik3	5	2	2	1	1	1	145.8	Serine/threonine-protein kinase SIK3	Mus musculus
Q6PE01	Snrnp40	5	2	-	3	1	-	39.3	U5 small nuclear ribonucleoprotein 40 kDa protein	Mus musculus
Q6PGG6	Gnl3l	5	6	3	1	3	1	65.2	Guanine nucleotide-binding protein-like 3-like protein	Mus musculus
Q6R891	Ppp1r9b	5	9	2	-	-	-	89.5	Neurabin-2	Mus musculus
Q7TQF7	Amph	5	4	10	5	1	3	75	Amphiphysin	Mus musculus
Q80TR1	Adgrl1 {ECO:0000312|MGI:MGI:1929461}	5	8	10	1	1	5	161.7	Adhesion G protein-coupled receptor L1	Mus musculus
Q80X50	Ubap2l	5	2	5	-	-	-	116.8	Ubiquitin-associated protein 2-like	Mus musculus
Q8BHC4	Dcakd	5	1	2	-	1	1	26.5	Dephospho-CoA kinase domain-containing protein	Mus musculus
Q8BIF2	Rbfox3	5	2	1	-	-	-	40.6	RNA binding protein fox-1 homolog 3	Mus musculus
Q8BIZ1	Anks1b	5	2	3	-	1	-	139	Ankyrin repeat and sterile alpha motif domain-containing protein 1B	Mus musculus
Q8BK67	Rcc2	5	7	-	9	3	2	56	Protein RCC2	Mus musculus
Q8BL97	Srsf7	5	7	1	7	4	5	30.8	Serine/arginine-rich splicing factor 7	Mus musculus
Q8BP67	Rpl24	5	5	7	4	3	5	17.8	60S ribosomal protein L24	Mus musculus
Q8BP92	Rcn2	5	6	8	1	3	6	37.3	Reticulocalbin-2	Mus musculus
Q8BSZ2	Ap3s2	5	6	5	4	1	5	22	AP-3 complex subunit sigma-2	Mus musculus
Q8BYM5	Nlgn3	5	3	7	1	-	-	91.2	Neuroligin-3	Mus musculus
Q8C0C7	Farsa	5	5	6	4	2	4	57.6	Phenylalanine--tRNA ligase alpha subunit	Mus musculus
Q8C437	Pex5l	5	5	3	-	-	-	63.1	PEX5-related protein	Mus musculus
Q8C9B9	Dido1	5	7	-	-	1	-	247.2	Death-inducer obliterator 1	Mus musculus
Q8CC35	Synpo	5	7	1	-	-	-	99.6	Synaptopodin	Mus musculus
Q8CH02	Sugp1	5	-	-	1	-	-	72.6	SURP and G-patch domain-containing protein 1	Mus musculus
Q8JZP2	Syn3	5	-	1	-	1	-	63.3	Synapsin-3	Mus musculus
Q8JZS9	Mrpl48	5	6	3	3	2	3	24	39S ribosomal protein L48, mitochondrial	Mus musculus
Q8K2C9	ptplad1	5	2	5	2	-	2	43.1	Very-long-chain (3R)-3-hydroxyacyl-CoA dehydratase 3	Mus musculus
Q8K2Y7	Mrpl47	5	6	2	-	-	1	29.7	39S ribosomal protein L47, mitochondrial	Mus musculus
Q8R0X7	Sgpl1	5	13	8	3	5	2	63.7	Sphingosine-1-phosphate lyase 1	Mus musculus
Q8R127	Sccpdh	5	5	7	3	-	8	47.1	Saccharopine dehydrogenase-like oxidoreductase	Mus musculus
Q8R313	Exoc6	5	3	1	-	-	-	93.1	Exocyst complex component 6	Mus musculus
Q8R429	Atp2a1	5	-	-	-	-	-	109.4	Sarcoplasmic/endoplasmic reticulum calcium ATPase 1	Mus musculus
Q8R4E6	Purg	5	4	7	2	-	3	39.9	Purine-rich element-binding protein gamma	Mus musculus
Q8VDZ4	Zdhhc5	5	8	1	-	-	-	77.5	Palmitoyltransferase ZDHHC5	Mus musculus
Q8VE22	Mrps23	5	8	2	-	-	-	20.3	28S ribosomal protein S23, mitochondrial	Mus musculus
Q8VHI6	Wasf3	5	5	3	3	2	1	55.2	Wiskott-Aldrich syndrome protein family member 3	Mus musculus
Q91VE0	Slc27a4	5	5	14	1	1	5	72.3	Long-chain fatty acid transport protein 4	Mus musculus
Q91VR5	Ddx1	5	6	11	7	-	1	82.5	ATP-dependent RNA helicase DDX1	Mus musculus
Q91WG7	Dgkg	5	4	3	-	-	-	88.5	Diacylglycerol kinase gamma	Mus musculus
Q91YE7	Rbm5	5	1	-	7	2	-	92.3	RNA-binding protein 5	Mus musculus
Q91Z31	Ptbp2	5	4	2	-	1	-	57.5	Polypyrimidine tract-binding protein 2	Mus musculus
Q922U1	Prpf3	5	2	-	8	1	-	77.5	U4/U6 small nuclear ribonucleoprotein Prp3	Mus musculus
Q99KK1	Reep3	5	4	2	2	3	1	29.2	Receptor expression-enhancing protein 3	Mus musculus
Q99N94	Mrpl9	5	6	6	6	5	6	30.2	39S ribosomal protein L9, mitochondrial	Mus musculus
Q99P72	Rtn4	5	8	18	1	2	9	126.6	Reticulon-4	Mus musculus
Q9CQ22	Lamtor1	5	4	1	-	-	1	17.7	Ragulator complex protein LAMTOR1	Mus musculus
Q9CQD1	Rab5a	5	4	6	4	3	6	23.6	Ras-related protein Rab-5A	Mus musculus
Q9CR62	Slc25a11	5	4	9	1	-	5	34.2	Mitochondrial 2-oxoglutarate/malate carrier protein	Mus musculus
Q9CXW2	Mrps22	5	7	6	-	1	2	41.2	28S ribosomal protein S22, mitochondrial	Mus musculus
Q9CZ30	Ola1	5	4	1	-	-	1	44.7	Obg-like ATPase 1	Mus musculus
Q9CZ83	Mrpl55	5	8	2	4	8	3	15.1	39S ribosomal protein L55, mitochondrial	Mus musculus
Q9D1B9	Mrpl28	5	7	1	1	-	1	30.2	39S ribosomal protein L28, mitochondrial	Mus musculus
Q9D1K2	Atp6v1f	5	6	3	-	-	-	13.4	V-type proton ATPase subunit F	Mus musculus
Q9D1P0	Mrpl13	5	9	1	-	-	-	20.7	39S ribosomal protein L13, mitochondrial	Mus musculus
Q9D7N3	Mrps9	5	5	2	-	-	-	44.9	28S ribosomal protein S9, mitochondrial	Mus musculus
Q9D7S7	Rpl22l1	5	5	3	4	5	2	14.5	60S ribosomal protein L22-like 1	Mus musculus
Q9D883	U2af1	5	4	2	5	-	3	27.8	Splicing factor U2AF 35 kDa subunit	Mus musculus
Q9DCR2	Ap3s1	5	8	6	8	9	6	21.7	AP-3 complex subunit sigma-1	Mus musculus
Q9DCX2	Atp5h	5	7	6	2	1	2	18.7	ATP synthase subunit d, mitochondrial	Mus musculus
Q9DCZ4	Apoo	5	3	3	-	1	2	22.6	MICOS complex subunit Mic26	Mus musculus
Q9EQZ6	Rapgef4	5	6	7	-	-	1	115.5	Rap guanine nucleotide exchange factor 4	Mus musculus
Q9ESC8	Aff4	5	7	2	-	-	-	126.6	AF4/FMR2 family member 4	Mus musculus
Q9ESN9	Mapk8ip3	5	4	13	-	1	-	147.6	C-Jun-amino-terminal kinase-interacting protein 3	Mus musculus
Q9ESW4	Agk	5	7	13	4	2	7	47	Acylglycerol kinase, mitochondrial	Mus musculus
Q9JIX8	Acin1	5	4	-	3	3	-	150.7	Apoptotic chromatin condensation inducer in the nucleus	Mus musculus
Q9JJ43	Rbfox1	5	3	2	-	-	-	42.7	RNA binding protein fox-1 homolog 1	Mus musculus
Q9JLC8	Sacs	5	2	4	-	-	-	520.7	Sacsin	Mus musculus
Q9QXS1	Plec	5	9	13	1	-	3	534.2	Plectin	Mus musculus
Q9QXS6	Dbn1	5	7	8	4	4	3	77.3	Drebrin	Mus musculus
Q9QY06	Myo9b	5	8	3	-	-	-	238.8	Unconventional myosin-IXb	Mus musculus
Q9R020	Zranb2	5	3	-	5	4	1	37.4	Zinc finger Ran-binding domain-containing protein 2	Mus musculus
Q9R1V6	Adam22	5	6	4	4	2	2	99.7	Disintegrin and metalloproteinase domain-containing protein 22	Mus musculus
Q9WTT4	Atp6v1g2	5	10	5	1	1	-	13.7	V-type proton ATPase subunit G 2	Mus musculus
Q9WV18	Gabbr1	5	4	2	-	-	1	108.2	Gamma-aminobutyric acid type B receptor subunit 1	Mus musculus
Q9Z1S5	Sept3	5	8	3	2	2	2	40	Neuronal-specific septin-3	Mus musculus
Q9Z1X4	Ilf3	5	6	4	2	1	-	96	Interleukin enhancer-binding factor 3	Mus musculus
Q9Z2C4	Mtmr1	5	8	3	3	1	1	75.3	Myotubularin-related protein 1	Mus musculus
Q9Z2D1	Mtmr2	5	8	6	3	1	3	73.2	Myotubularin-related protein 2	Mus musculus
A2AGH6	Med12	4	2	-	-	-	-	244.6	Mediator of RNA polymerase II transcription subunit 12	Mus musculus
B1AZP2	Dlgap4	4	3	9	-	-	2	108	Disks large-associated protein 4	Mus musculus
B2RQC6	Cad	4	3	5	1	-	6	243.2	CAD protein	Mus musculus
B2RSH2	Gnai1	4	4	4	3	-	3	40.4	Guanine nucleotide-binding protein G(i) subunit alpha-1	Mus musculus
D3YXK2	Safb	4	1	-	1	1	-	105.1	Scaffold attachment factor B1	Mus musculus
O08539	Bin1	4	6	10	3	-	4	64.5	Myc box-dependent-interacting protein 1	Mus musculus
O08638	Myh11	4	4	7	-	-	3	227	Myosin-11	Mus musculus
O35218	Cpsf2	4	3	1	8	3	-	88.4	Cleavage and polyadenylation specificity factor subunit 2	Mus musculus
O35857	Timm44	4	4	-	-	-	-	51.1	Mitochondrial import inner membrane translocase subunit TIM44	Mus musculus
O54724	Ptrf	4	2	-	3	1	-	44	Polymerase I and transcript release factor	Mus musculus
O54781	Srpk2	4	6	6	1	1	3	76.8	SRSF protein kinase 2	Mus musculus
O54829	Rgs7	4	3	1	5	2	2	54.8	Regulator of G-protein signaling 7	Mus musculus
O54991	Cntnap1	4	2	4	-	-	2	156.3	Contactin-associated protein 1	Mus musculus
O88689	Pcdha4	4	3	4	-	1	-	103.1	Protocadherin alpha-4	Mus musculus
P03995	Gfap	4	3	2	2	-	3	49.9	Glial fibrillary acidic protein	Mus musculus
P08551	Nefl	4	8	2	2	1	-	61.5	Neurofilament light polypeptide	Mus musculus
P10852	Slc3a2	4	6	3	-	-	1	58.3	4F2 cell-surface antigen heavy chain	Mus musculus
P11499	Hsp90ab1	4	2	3	4	-	4	83.3	Heat shock protein HSP 90-beta	Mus musculus
P26043	Rdx	4	5	1	4	4	1	68.5	Radixin	Mus musculus
P32037	Slc2a3	4	5	5	-	-	1	53.5	Solute carrier family 2, facilitated glucose transporter member 3	Mus musculus
P35979	Rpl12	4	3	4	3	1	2	17.8	60S ribosomal protein L12	Mus musculus
P43006	Slc1a2	4	6	7	2	1	1	62	Excitatory amino acid transporter 2	Mus musculus
P43276	Hist1h1b	4	7	2	4	4	1	22.6	Histone H1.5	Mus musculus
P47753	Capza1	4	2	2	1	-	2	32.9	F-actin-capping protein subunit alpha-1	Mus musculus
P50544	Acadvl	4	1	7	2	-	4	70.9	Very long-chain specific acyl-CoA dehydrogenase, mitochondrial	Mus musculus
P62071	Rras2	4	7	3	-	-	2	23.4	Ras-related protein R-Ras2	Mus musculus
P62717	Rpl18a	4	4	5	1	1	2	20.7	60S ribosomal protein L18a	Mus musculus
P62862	Fau	4	3	3	4	3	3	6.6	40S ribosomal protein S30	Mus musculus
P62996	Tra2b	4	3	2	3	-	-	33.7	Transformer-2 protein homolog beta	Mus musculus
P63011	Rab3a	4	4	9	5	-	6	25	Ras-related protein Rab-3A	Mus musculus
P63037	Dnaja1	4	7	3	2	-	1	44.9	DnaJ homolog subfamily A member 1	Mus musculus
P63040	Cplx1	4	6	1	-	-	2	15.1	Complexin-1	Mus musculus
P63094	Gnas	4	8	2	1	-	5	45.7	Guanine nucleotide-binding protein G(s) subunit alpha isoforms short	Mus musculus
P63137	Gabrb2	4	4	4	-	-	1	59.2	Gamma-aminobutyric acid receptor subunit beta-2	Mus musculus
P63325	Rps10	4	4	4	7	4	4	18.9	40S ribosomal protein S10	Mus musculus
P68254	Ywhaq	4	4	3	2	2	4	27.8	14-3-3 protein theta	Mus musculus
P70414	Slc8a1	4	7	7	-	-	1	108	Sodium/calcium exchanger 1	Mus musculus
P83882	Rpl36a	4	2	-	4	2	-	12.4	60S ribosomal protein L36a	Mus musculus
P84309	Adcy5	4	4	4	-	-	1	139.1	Adenylate cyclase type 5	Mus musculus
P97315	Csrp1	4	4	6	2	3	3	20.6	Cysteine and glycine-rich protein 1	Mus musculus
P97461	Rps5	4	11	4	7	6	4	22.9	40S ribosomal protein S5	Mus musculus
P97792	Cxadr	4	1	2	-	-	-	39.9	Coxsackievirus and adenovirus receptor homolog	Mus musculus
P97863	Nfib	4	1	1	-	1	-	63.5	Nuclear factor 1 B-type	Mus musculus
Q02614	Sap30bp	4	2	-	8	4	-	33.8	SAP30-binding protein	Mus musculus
Q149F3	Gspt2	4	2	-	-	-	-	69.1	Eukaryotic peptide chain release factor GTP-binding subunit ERF3B	Mus musculus
Q14CH0	Fam171b	4	6	1	-	-	-	92	Protein FAM171B	Mus musculus
Q3THE2	Myl12b	4	2	7	1	-	1	19.8	Myosin regulatory light chain 12B	Mus musculus
Q3TJD7	Pdlim7	4	-	-	-	-	-	50.1	PDZ and LIM domain protein 7	Mus musculus
Q3U0V1	Khsrp	4	5	-	6	1	-	76.8	Far upstream element-binding protein 2	Mus musculus
Q3UHB8	Ccdc177	4	4	4	-	-	-	79.9	Coiled-coil domain-containing protein 177	Mus musculus
Q3UMF0	Cobll1	4	4	-	-	-	-	137.4	Cordon-bleu protein-like 1	Mus musculus
Q3UPH7	Arhgef40	4	4	1	-	-	-	165.1	Rho guanine nucleotide exchange factor 40	Mus musculus
Q5DU25	Iqsec2	4	3	26	-	-	-	161.8	IQ motif and SEC7 domain-containing protein 2	Mus musculus
Q5HZI2	C2cd4cC2CD4 family	4	4	2	3	1	4	44.6	C2 calcium-dependent domain-containing protein 4C	Mus musculus
Q60902	Eps15l1	4	7	4	-	-	-	99.3	Epidermal growth factor receptor substrate 15-like 1	Mus musculus
Q61137	Astn1	4	6	3	-	1	2	144.9	Astrotactin-1	Mus musculus
Q61290	Cacna1e	4	6	5	-	-	1	257.2	Voltage-dependent R-type calcium channel subunit alpha-1E	Mus musculus
Q61315	Apc	4	7	12	-	1	-	311.1	Adenomatous polyposis coli protein	Mus musculus
Q61701	Elavl4	4	4	13	2	-	3	42.4	ELAV-like protein 4	Mus musculus
Q61733	Mrps31	4	12	2	-	1	1	43.9	28S ribosomal protein S31, mitochondrial	Mus musculus
Q61735	Cd47	4	2	3	1	1	1	33.1	Leukocyte surface antigen CD47	Mus musculus
Q61990	Pcbp2	4	2	5	4	1	-	38.2	Poly(rC)-binding protein 2	Mus musculus
Q62245	Sos1	4	-	1	1	-	-	150.9	Son of sevenless homolog 1	Mus musculus
Q62376	Snrnp70	4	12	-	8	4	-	52	U1 small nuclear ribonucleoprotein 70 kDa	Mus musculus
Q640R3	Hepacam {ECO:0000312|MGI:MGI:1920177}	4	5	1	2	1	-	46.4	Hepatocyte cell adhesion molecule	Mus musculus
Q64213	Sf1	4	2	-	6	4	-	70.4	Splicing factor 1	Mus musculus
Q68FF6	Git1	4	3	7	1	1	2	85.3	ARF GTPase-activating protein GIT1	Mus musculus
Q69ZU6	Thsd7a	4	5	2	1	1	-	183.5	Thrombospondin type-1 domain-containing protein 7A	Mus musculus
Q6EDY6	Lrrc16a	4	2	5	-	-	1	151.9	Leucine-rich repeat-containing protein 16A	Mus musculus
Q6NS52	Dgkb	4	-	6	-	-	1	90.3	Diacylglycerol kinase beta	Mus musculus
Q6NS57	Mapkbp1	4	1	1	-	-	-	162.9	Mitogen-activated protein kinase-binding protein 1	Mus musculus
Q6P542	Abcf1	4	12	5	6	9	6	94.9	ATP-binding cassette sub-family F member 1	Mus musculus
Q6PGC1	Dhx29	4	6	4	3	-	2	154	ATP-dependent RNA helicase Dhx29	Mus musculus
Q6PNC0	Dmxl1	4	-	2	-	-	-	336	DmX-like protein 1	Mus musculus
Q6URW6	Myh14	4	-	6	-	-	3	228.6	Myosin-14	Mus musculus
Q6ZQ82	Arhgap26	4	1	2	1	-	-	92.1	Rho GTPase-activating protein 26	Mus musculus
Q7TT37	Ikbkap	4	3	3	-	1	-	149.6	Elongator complex protein 1	Mus musculus
Q80TE7	Lrrc7	4	8	10	-	-	-	166.9	Leucine-rich repeat-containing protein 7	Mus musculus
Q80TH2	Erbb2ip	4	5	9	-	-	-	157.2	Protein LAP2	Mus musculus
Q80U28	Madd	4	2	3	1	-	1	175.2	MAP kinase-activating death domain protein	Mus musculus
Q80U63	Mfn2	4	4	5	1	-	1	86.2	Mitofusin-2	Mus musculus
Q80X85	Mrps7	4	4	3	2	2	2	28.1	28S ribosomal protein S7, mitochondrial	Mus musculus
Q80XA6	Reps2	4	4	-	-	-	-	57.7	RalBP1-associated Eps domain-containing protein 2	Mus musculus
Q80YN3	Bcas1	4	7	3	2	4	3	67.4	Breast carcinoma-amplified sequence 1 homolog	Mus musculus
Q8BG81	Poldip3	4	1	-	1	1	-	46.1	Polymerase delta-interacting protein 3	Mus musculus
Q8BH66	Atl1	4	3	3	2	-	2	63.4	Atlastin-1	Mus musculus
Q8BJI1	Slc6a17	4	12	3	-	-	-	81.1	Sodium-dependent neutral amino acid transporter SLC6A17	Mus musculus
Q8BJZ4	Mrps35	4	7	2	-	1	-	36	28S ribosomal protein S35, mitochondrial	Mus musculus
Q8BLF1	Nceh1	4	3	4	2	-	3	45.7	Neutral cholesterol ester hydrolase 1	Mus musculus
Q8BM65	Nyap2	4	5	7	-	-	-	73.9	Neuronal tyrosine-phosphorylated phosphoinositide-3-kinase adapter 2	Mus musculus
Q8BMA6	Srp68	4	7	7	2	2	6	70.6	Signal recognition particle subunit SRP68	Mus musculus
Q8BMK4	Ckap4	4	4	17	1	-	13	63.7	Cytoskeleton-associated protein 4	Mus musculus
Q8BSK8	Rps6kb1	4	2	-	-	-	-	59.1	Ribosomal protein S6 kinase beta-1	Mus musculus
Q8BVP5	Csnk1g2	4	-	3	1	-	2	47.6	Casein kinase I isoform gamma-2	Mus musculus
Q8BWT1	Acaa2	4	1	-	1	1	-	41.8	3-ketoacyl-CoA thiolase, mitochondrial	Mus musculus
Q8BXR1	Slc7a14	4	9	1	-	-	-	84	Probable cationic amino acid transporter	Mus musculus
Q8C650	Sept10	4	5	1	-	-	-	52.4	Septin-10	Mus musculus
Q8C7M3	Trim9	4	5	5	1	-	1	90.9	E3 ubiquitin-protein ligase TRIM9	Mus musculus
Q8C996	Tmem163	4	7	-	-	-	1	31.2	Transmembrane protein 163	Mus musculus
Q8CE90	Map2k7	4	1	1	-	-	-	59.3	Dual specificity mitogen-activated protein kinase kinase 7	Mus musculus
Q8CFN5	Mef2c	4	4	1	1	1	-	51.3	Myocyte-specific enhancer factor 2C	Mus musculus
Q8CGC7	Eprs	4	17	10	1	1	18	170.1	Bifunctional glutamate/proline--tRNA ligase	Mus musculus
Q8CH09	Sugp2	4	1	-	-	-	-	118.1	SURP and G-patch domain-containing protein 2	Mus musculus
Q8CH25	Sltm	4	3	-	-	-	-	116.9	SAFB-like transcription modulator	Mus musculus
Q8CJ67	Stau2	4	1	8	-	-	1	62.5	Double-stranded RNA-binding protein Staufen homolog 2	Mus musculus
Q8JZM0	Tfb1m	4	3	6	5	1	8	39	Dimethyladenosine transferase 1, mitochondrial	Mus musculus
Q8K0T0	Rtn1	4	7	3	1	2	2	83.6	Reticulon-1	Mus musculus
Q8K0T7	Unc13c	4	2	6	-	-	-	249.8	Protein unc-13 homolog C	Mus musculus
Q8K2H1	Pphln1	4	3	-	-	-	-	43.8	Periphilin-1	Mus musculus
Q8K2W3	Txndc11	4	3	4	-	-	-	106	Thioredoxin domain-containing protein 11	Mus musculus
Q8K400	Stxbp5	4	6	3	-	-	-	127.7	Syntaxin-binding protein 5	Mus musculus
Q8K4X7	Agpat4	4	2	4	-	-	-	43.8	1-acyl-sn-glycerol-3-phosphate acyltransferase delta	Mus musculus
Q8QZY9	Sf3b4	4	2	-	4	-	-	44.4	Splicing factor 3B subunit 4	Mus musculus
Q8R310	Tmcc3	4	6	2	-	1	-	53.7	Transmembrane and coiled-coil domains protein 3	Mus musculus
Q8R409	Hexim1	4	7	2	1	2	-	40.2	Protein HEXIM1	Mus musculus
Q8VCX5	Micu1	4	4	5	5	2	2	54.4	Calcium uptake protein 1, mitochondrial	Mus musculus
Q8VDN4	Ccdc92	4	2	5	-	-	-	35.2	Coiled-coil domain-containing protein 92	Mus musculus
Q8VE97	Srsf4	4	6	2	3	1	3	56	Serine/arginine-rich splicing factor 4	Mus musculus
Q8VEH3	Arl8a	4	-	5	3	-	2	21.4	ADP-ribosylation factor-like protein 8A	Mus musculus
Q8VEM8	Slc25a3	4	6	16	2	-	7	39.6	Phosphate carrier protein, mitochondrial	Mus musculus
Q91V41	Rab14	4	6	7	4	2	5	23.9	Ras-related protein Rab-14	Mus musculus
Q91VC3	Eif4a3	4	1	2	-	-	-	46.8	Eukaryotic initiation factor 4A-III	Mus musculus
Q920Q6	Msi2	4	1	2	1	-	-	36.9	RNA-binding protein Musashi homolog 2	Mus musculus
Q921F2	Tardbp	4	7	4	4	2	-	44.5	TAR DNA-binding protein 43	Mus musculus
Q921J2	Rheb	4	3	5	3	3	2	20.5	GTP-binding protein Rheb	Mus musculus
Q922B2	Dars	4	4	4	-	-	8	57.1	Aspartate--tRNA ligase, cytoplasmic	Mus musculus
Q924H2	Med15	4	3	-	-	1	-	87.1	Mediator of RNA polymerase II transcription subunit 15	Mus musculus
Q924T2	Mrps2	4	2	1	-	-	1	32.3	28S ribosomal protein S2, mitochondrial	Mus musculus
Q99K70	Rragc	4	3	1	-	-	-	44.1	Ras-related GTP-binding protein C	Mus musculus
Q99K74	Med24	4	1	-	1	-	-	110	Mediator of RNA polymerase II transcription subunit 24	Mus musculus
Q99KG3	Rbm10	4	-	-	6	-	-	103.5	RNA-binding protein 10	Mus musculus
Q99LC5	Etfa	4	1	3	1	-	3	35	Electron transfer flavoprotein subunit alpha, mitochondrial	Mus musculus
Q99LE6	Abcf2	4	11	1	-	-	2	71.8	ATP-binding cassette sub-family F member 2	Mus musculus
Q99LR1	Abhd12	4	4	9	2	1	5	45.3	Monoacylglycerol lipase ABHD12	Mus musculus
Q99M28	Rnps1	4	4	1	3	4	3	34.2	RNA-binding protein with serine-rich domain 1	Mus musculus
Q99MI1	Erc1	4	10	12	5	1	5	128.3	ELKS/Rab6-interacting/CAST family member 1	Mus musculus
Q99N87	Mrps5	4	4	2	2	3	2	48.2	28S ribosomal protein S5, mitochondrial	Mus musculus
Q99N96	Mrpl1	4	8	2	-	-	-	37.6	39S ribosomal protein L1, mitochondrial	Mus musculus
Q99PL5	Rrbp1	4	2	13	1	-	7	172.9	Ribosome-binding protein 1	Mus musculus
Q9CQV8	Ywhab	4	4	3	-	-	-	28.1	14-3-3 protein beta/alpha	Mus musculus
Q9CR57	Rpl14	4	4	4	-	1	2	23.6	60S ribosomal protein L14	Mus musculus
Q9CWT6	Ddx28	4	3	4	-	-	1	59.5	Probable ATP-dependent RNA helicase DDX28	Mus musculus
Q9CX86	Hnrnpa0	4	3	1	-	2	-	30.5	Heterogeneous nuclear ribonucleoprotein A0	Mus musculus
Q9CY27	Tecr	4	3	4	1	-	1	36.1	Very-long-chain enoyl-CoA reductase	Mus musculus
Q9CZW5	Tomm70a	4	8	5	2	5	5	67.6	Mitochondrial import receptor subunit TOM70	Mus musculus
Q9D0M5	Dynll2	4	2	2	1	-	2	10.3	Dynein light chain 2, cytoplasmic	Mus musculus
Q9D0Q7	Mrpl45	4	4	1	-	1	1	35.4	39S ribosomal protein L45, mitochondrial	Mus musculus
Q9D1R9	Rpl34	4	3	2	1	-	1	13.3	60S ribosomal protein L34	Mus musculus
Q9D6R2	Idh3a	4	4	3	3	2	1	39.6	Isocitrate dehydrogenase [NAD] subunit alpha, mitochondrial	Mus musculus
Q9D880	Timm50	4	3	8	2	-	2	39.8	Mitochondrial import inner membrane translocase subunit TIM50	Mus musculus
Q9DBF7	Cwc25	4	2	-	7	3	-	48.8	Pre-mRNA-splicing factor CWC25 homolog	Mus musculus
Q9DC28	Csnk1d	4	9	4	5	2	2	47.3	Casein kinase I isoform delta	Mus musculus
Q9DCU6	Mrpl4	4	2	3	-	-	2	33.1	39S ribosomal protein L4, mitochondrial	Mus musculus
Q9EPU0	Upf1	4	1	19	-	-	4	124	Regulator of nonsense transcripts 1	Mus musculus
Q9EQ06	Hsd17b11	4	4	1	1	-	2	32.9	Estradiol 17-beta-dehydrogenase 11	Mus musculus
Q9EQF6	Dpysl5	4	1	6	-	1	5	61.5	Dihydropyrimidinase-related protein 5	Mus musculus
Q9ER88	Dap3	4	7	2	-	-	-	44.7	28S ribosomal protein S29, mitochondrial	Mus musculus
Q9ES52	Inpp5d	4	2	9	-	-	-	133.5	Phosphatidylinositol 3,4,5-trisphosphate 5-phosphatase 1	Mus musculus
Q9ESX4	Zcchc17	4	4	2	4	4	5	27.5	Nucleolar protein of 40 kDa	Mus musculus
Q9JIF7	Copb1	4	2	5	-	1	1	107.1	Coatomer subunit beta	Mus musculus
Q9JKF7	Mrpl39	4	6	4	-	-	-	38.5	39S ribosomal protein L39, mitochondrial	Mus musculus
Q9JMK2	Csnk1e	4	5	4	-	2	-	47.3	Casein kinase I isoform epsilon	Mus musculus
Q9QX11	Cyth1	4	3	2	-	-	-	46.3	Cytohesin-1	Mus musculus
Q9QYS2	Grm3	4	5	5	-	-	-	99.1	Metabotropic glutamate receptor 3	Mus musculus
Q9R0U0	Srsf10	4	2	1	2	1	1	31.3	Serine/arginine-rich splicing factor 10	Mus musculus
Q9WUQ2	Preb	4	4	4	-	-	1	45.4	Prolactin regulatory element-binding protein	Mus musculus
Q9WV60	Gsk3b	4	3	3	4	1	5	46.7	Glycogen synthase kinase-3 beta	Mus musculus
Q9WVK8	Cyp46a1	4	1	2	2	-	3	56.8	Cholesterol 24-hydroxylase	Mus musculus
Q9Z0X1	Aifm1	4	1	-	4	-	2	66.8	Apoptosis-inducing factor 1, mitochondrial	Mus musculus
Q9Z1L5	Cacna2d3	4	2	5	1	-	9	122.8	Voltage-dependent calcium channel subunit alpha-2/delta-3	Mus musculus
Q9Z1T1	Ap3b1	4	7	3	4	3	3	122.7	AP-3 complex subunit beta-1	Mus musculus
Q9Z268	Rasal1	4	3	-	1	-	3	89.4	RasGAP-activating-like protein 1	Mus musculus
Q9Z2W8	Gria4	4	-	4	-	-	-	100.8	Glutamate receptor 4	Mus musculus
Q9Z2X1	Hnrnpf	4	2	-	-	1	2	45.7	Heterogeneous nuclear ribonucleoprotein F	Mus musculus
A2AG50	Map7d2	3	3	-	2	1	-	86	MAP7 domain-containing protein 2	Mus musculus
A2AR02	Ppig	3	4	-	6	-	1	88.3	Peptidyl-prolyl cis-trans isomerase G	Mus musculus
A2AR50	Ralgps1	3	5	4	4	5	6	65.5	Ras-specific guanine nucleotide-releasing factor RalGPS1	Mus musculus
E9Q7T7	Chadl	3	5	1	4	-	12	81.4	Chondroadherin-like protein	Mus musculus
O08576	Rundc3a	3	2	3	-	-	-	50	RUN domain-containing protein 3A	Mus musculus
O08583	Alyref	3	3	-	4	2	1	26.9	THO complex subunit 4	Mus musculus
O08688	Capn5	3	6	9	3	-	11	73	Calpain-5	Mus musculus
O08917	Flot1	3	3	6	-	-	4	47.5	Flotillin-1	Mus musculus
O35066	Kif3c	3	-	3	-	-	-	90	Kinesin-like protein KIF3C	Mus musculus
O35098	Dpysl4	3	2	3	3	-	-	62	Dihydropyrimidinase-related protein 4	Mus musculus
O35127	Grcc10	3	3	4	-	-	1	13.2	Protein C10	Mus musculus
O35326	Srsf5	3	2	3	3	2	3	30.9	Serine/arginine-rich splicing factor 5	Mus musculus
O35544	Slc1a6	3	2	-	-	-	1	60.8	Excitatory amino acid transporter 4	Mus musculus
O35874	Slc1a4	3	2	3	-	-	-	56.1	Neutral amino acid transporter A	Mus musculus
O35972	Mrpl23	3	5	3	-	-	3	17.1	39S ribosomal protein L23, mitochondrial	Mus musculus
O54916	Reps1	3	4	2	1	1	-	86.5	RalBP1-associated Eps domain-containing protein 1	Mus musculus
O88444	Adcy1	3	6	9	-	-	-	123.4	Adenylate cyclase type 1	Mus musculus
O88532	Zfr	3	2	-	-	-	-	116.9	Zinc finger RNA-binding protein	Mus musculus
O88685	Psmc3	3	4	4	1	-	1	49.5	26S protease regulatory subunit 6A	Mus musculus
P01837	-	3	2	-	4	1	-	11.8	Ig kappa chain C region	Mus musculus
P02088	Hbb-b1	3	3	1	3	1	-	15.8	Hemoglobin subunit beta-1	Mus musculus
P02301	H3f3c	3	2	-	3	1	-	15.3	Histone H3.3C	Mus musculus
P0C0S6	H2afz	3	3	-	5	3	-	13.6	Histone H2A.Z	Mus musculus
P10922	H1f0	3	4	-	4	5	-	20.9	Histone H1.0	Mus musculus
P13020	Gsn	3	-	-	-	-	-	85.9	Gelsolin	Mus musculus
P17225	Ptbp1	3	1	2	-	-	-	56.5	Polypyrimidine tract-binding protein 1	Mus musculus
P19253	Rpl13a	3	4	5	-	2	2	23.5	60S ribosomal protein L13a	Mus musculus
P23242	Gja1	3	2	2	-	-	-	43	Gap junction alpha-1 protein	Mus musculus
P24369	Ppib	3	3	6	6	3	11	23.7	Peptidyl-prolyl cis-trans isomerase B	Mus musculus
P27671	Rasgrf1	3	3	1	-	-	1	144.1	Ras-specific guanine nucleotide-releasing factor 1	Mus musculus
P31650	Slc6a11	3	4	2	1	1	1	70	Sodium- and chloride-dependent GABA transporter 3	Mus musculus
P35285	Rab22a	3	1	2	-	-	-	21.8	Ras-related protein Rab-22A	Mus musculus
P35564	Canx	3	6	6	-	-	1	67.3	Calnexin	Mus musculus
P35569	Irs1	3	3	2	-	-	-	130.7	Insulin receptor substrate 1	Mus musculus
P35802	Gpm6a	3	4	-	2	1	-	31.1	Neuronal membrane glycoprotein M6-a	Mus musculus
P42567	Eps15	3	4	3	-	-	-	98.5	Epidermal growth factor receptor substrate 15	Mus musculus
P47809	Map2k4	3	3	-	-	-	-	44.1	Dual specificity mitogen-activated protein kinase kinase 4	Mus musculus
P47915	Rpl29	3	4	-	2	3	-	17.6	60S ribosomal protein L29	Mus musculus
P48381	Rfx3	3	3	-	-	-	-	83.5	Transcription factor RFX3	Mus musculus
P53395	Dbt	3	2	1	2	-	1	53.2	Lipoamide acyltransferase component of branched-chain alpha-keto acid dehydrogenase complex, mitochondrial	Mus musculus
P55066	Ncan	3	12	12	10	3	10	137.2	Neurocan core protein	Mus musculus
P55096	Abcd3	3	5	7	-	-	2	75.5	ATP-binding cassette sub-family D member 3	Mus musculus
P56959	Fus	3	5	2	5	4	3	52.7	RNA-binding protein FUS	Mus musculus
P57784	Snrpa1	3	2	-	4	1	-	28.4	U2 small nuclear ribonucleoprotein A'	Mus musculus
P58069	Rasa2	3	3	5	5	-	5	96.4	Ras GTPase-activating protein 2	Mus musculus
P58871	Tnks1bp1	3	1	4	-	-	-	181.8	182 kDa tankyrase-1-binding protein	Mus musculus
P59708	Sf3b6	3	3	-	2	-	-	14.6	Splicing factor 3B subunit 6	Mus musculus
P59759	Mkl2	3	11	3	-	-	-	117.5	MKL/myocardin-like protein 2	Mus musculus
P60824	Cirbp	3	1	2	3	1	1	18.6	Cold-inducible RNA-binding protein	Mus musculus
P60867	Rps20	3	3	2	4	3	1	13.4	40S ribosomal protein S20	Mus musculus
P61211	Arl1	3	1	2	-	-	1	20.4	ADP-ribosylation factor-like protein 1	Mus musculus
P61514	Rpl37a	3	4	1	4	1	1	10.3	60S ribosomal protein L37a	Mus musculus
P62192	Psmc1	3	2	5	1	1	2	49.2	26S protease regulatory subunit 4	Mus musculus
P62812	Gabra1	3	3	5	-	-	1	51.8	Gamma-aminobutyric acid receptor subunit alpha-1	Mus musculus
P62855	Rps26	3	6	2	4	6	2	13	40S ribosomal protein S26	Mus musculus
P62874	Gnb1	3	2	7	3	-	-	37.4	Guanine nucleotide-binding protein G(I)/G(S)/G(T) subunit beta-1	Mus musculus
P62889	Rpl30	3	1	5	-	1	1	12.8	60S ribosomal protein L30	Mus musculus
P62911	Rpl32	3	2	5	2	2	1	15.9	60S ribosomal protein L32	Mus musculus
P62984	Uba52	3	2	1	1	1	-	14.7	Ubiquitin-60S ribosomal protein L40	Mus musculus
P63080	Gabrb3	3	4	2	-	-	-	54.2	Gamma-aminobutyric acid receptor subunit beta-3	Mus musculus
P63168	Dynll1	3	2	2	1	1	2	10.4	Dynein light chain 1, cytoplasmic	Mus musculus
P68040	Gnb2l1	3	2	3	2	-	1	35.1	Guanine nucleotide-binding protein subunit beta-2-like 1	Mus musculus
P68510	Ywhah	3	4	4	1	-	-	28.2	14-3-3 protein eta	Mus musculus
P70168	Kpnb1	3	1	1	1	-	2	97.2	Importin subunit beta-1	Mus musculus
P70169	Doc2b	3	-	-	-	-	-	45.9	Double C2-like domain-containing protein beta	Mus musculus
P70188	Kifap3	3	-	6	-	-	-	91.3	Kinesin-associated protein 3	Mus musculus
P70211	Dcc	3	2	2	-	-	-	158.3	Netrin receptor DCC	Mus musculus
P70392	Rasgrf2	3	3	10	3	2	3	135.7	Ras-specific guanine nucleotide-releasing factor 2	Mus musculus
P84096	Rhog	3	2	-	1	1	-	21.3	Rho-related GTP-binding protein RhoG	Mus musculus
P97441	Slc30a3	3	4	2	-	-	-	41.8	Zinc transporter 3	Mus musculus
Q14BI2	Grm2	3	4	3	-	-	-	95.9	Metabotropic glutamate receptor 2	Mus musculus
Q3TDD9	Ppp1r21	3	-	1	-	-	-	88.3	Protein phosphatase 1 regulatory subunit 21	Mus musculus
Q3TES0	Iqsec3	3	-	5	-	1	-	129.1	IQ motif and SEC7 domain-containing protein 3	Mus musculus
Q3TPX4	Exoc5	3	3	-	1	1	-	81.7	Exocyst complex component 5	Mus musculus
Q3UNH4	Gprin1	3	10	2	-	6	2	95.5	G protein-regulated inducer of neurite outgrowth 1	Mus musculus
Q3V3Q7	Pacs2	3	1	6	-	-	-	94.9	Phosphofurin acidic cluster sorting protein 2	Mus musculus
Q5DTL9	Slc4a10	3	6	8	-	-	1	125.8	Sodium-driven chloride bicarbonate exchanger	Mus musculus
Q5PR73	Diras2	3	2	1	2	-	2	22.5	GTP-binding protein Di-Ras2	Mus musculus
Q5U4C9	Dyrk2	3	5	-	-	-	-	66.6	Dual specificity tyrosine-phosphorylation-regulated kinase 2	Mus musculus
Q5XG73	Acbd5	3	1	2	-	-	-	56.6	Acyl-CoA-binding domain-containing protein 5	Mus musculus
Q60598	Cttn	3	2	3	1	4	1	61.2	Src substrate cortactin	Mus musculus
Q60605	Myl6	3	3	7	2	2	3	16.9	Myosin light polypeptide 6	Mus musculus
Q60749	Khdrbs1	3	4	1	-	3	-	48.4	KH domain-containing, RNA-binding, signal transduction-associated protein 1	Mus musculus
Q60930	Vdac2	3	1	6	-	-	2	31.7	Voltage-dependent anion-selective channel protein 2	Mus musculus
Q60932	Vdac1	3	6	15	-	1	5	32.4	Voltage-dependent anion-selective channel protein 1	Mus musculus
Q61586	Gpam	3	7	4	2	-	2	93.7	Glycerol-3-phosphate acyltransferase 1, mitochondrial	Mus musculus
Q61595	Ktn1	3	2	22	-	1	7	152.6	Kinectin	Mus musculus
Q62189	Snrpa	3	7	1	7	4	-	31.8	U1 small nuclear ribonucleoprotein A	Mus musculus
Q62203	Sf3a2	3	3	-	5	2	-	49.9	Splicing factor 3A subunit 2	Mus musculus
Q640M1	Utp14a	3	3	-	-	1	-	87.3	U3 small nucleolar RNA-associated protein 14 homolog A	Mus musculus
Q64518	Atp2a3	3	-	-	-	-	-	113.6	Sarcoplasmic/endoplasmic reticulum calcium ATPase 3	Mus musculus
Q68EF4	Grm4	3	1	3	-	-	-	101.8	Metabotropic glutamate receptor 4	Mus musculus
Q6GYP7	Ralgapa1	3	1	11	-	-	-	229.4	Ral GTPase-activating protein subunit alpha-1	Mus musculus
Q6IME9	Krt72	3	3	-	4	3	3	56.8	Keratin, type II cytoskeletal 72	Mus musculus
Q6NS60	Fbxo41	3	1	1	-	-	-	94.3	F-box only protein 41	Mus musculus
Q6NSW3	Sphkap	3	3	23	1	-	1	185.1	A-kinase anchor protein SPHKAP	Mus musculus
Q6P3B9	Rbfa	3	5	4	3	4	4	39.3	Putative ribosome-binding factor A, mitochondrial	Mus musculus
Q6PA06	Atl2	3	2	4	2	-	3	66.2	Atlastin-2	Mus musculus
Q6PAK3	Prmt8	3	3	-	2	-	1	45.3	Protein arginine N-methyltransferase 8	Mus musculus
Q6PCM2	Ints6	3	-	-	-	-	-	99.7	Integrator complex subunit 6	Mus musculus
Q6PCZ4	Magee1	3	4	4	-	1	-	101.6	Melanoma-associated antigen E1	Mus musculus
Q6PDQ2	Chd4	3	2	-	1	-	-	217.8	Chromodomain-helicase-DNA-binding protein 4	Mus musculus
Q6PHQ8	Naa35	3	1	3	-	-	-	83.3	N-alpha-acetyltransferase 35, NatC auxiliary subunit	Mus musculus
Q6WVG3	Kctd12	3	4	1	-	-	3	35.9	BTB/POZ domain-containing protein KCTD12	Mus musculus
Q6ZPZ3	Zc3h4	3	14	2	7	14	3	141	Zinc finger CCCH domain-containing protein 4	Mus musculus
Q6ZQ58	Larp1	3	2	15	-	-	2	121.1	La-related protein 1	Mus musculus
Q7TQH0	Atxn2l	3	4	4	-	1	-	110.6	Ataxin-2-like protein	Mus musculus
Q80TL1	Adcy2	3	3	3	-	-	-	123.3	Adenylate cyclase type 2	Mus musculus
Q80TS3	Adgrl3	3	5	-	-	-	-	171.1	Adhesion G protein-coupled receptor L3	Mus musculus
Q80YF9	Arhgap33	3	4	6	-	-	-	139.8	Rho GTPase-activating protein 33	Mus musculus
Q80Z24	Negr1	3	-	7	2	-	10	37.9	Neuronal growth regulator 1	Mus musculus
Q80ZS3	Mrps26	3	5	2	-	1	3	23.4	28S ribosomal protein S26, mitochondrial	Mus musculus
Q8BH95	Echs1	3	2	4	4	-	4	31.5	Enoyl-CoA hydratase, mitochondrial	Mus musculus
Q8BHF7	Pgs1	3	2	5	2	-	3	62.5	CDP-diacylglycerol--glycerol-3-phosphate 3-phosphatidyltransferase, mitochondrial	Mus musculus
Q8BHL5	Elmo2	3	4	1	-	-	-	83.9	Engulfment and cell motility protein 2	Mus musculus
Q8BMJ3	Eif1ax	3	2	1	3	3	3	16.5	Eukaryotic translation initiation factor 1A, X-chromosomal	Mus musculus
Q8BQZ4	Ralgapb	3	3	10	-	-	-	165.2	Ral GTPase-activating protein subunit beta	Mus musculus
Q8BTH8	Csnk1g1	3	2	3	-	-	-	52.7	Casein kinase I isoform gamma-1	Mus musculus
Q8BTY2	Slc4a7	3	4	4	-	-	-	116.5	Sodium bicarbonate cotransporter 3	Mus musculus
Q8BWT5	Dip2a	3	-	-	1	-	-	165.3	Disco-interacting protein 2 homolog A	Mus musculus
Q8C050	Rps6ka5	3	1	-	-	-	-	96.6	Ribosomal protein S6 kinase alpha-5	Mus musculus
Q8C0L0	Tmx4	3	1	2	-	-	1	37.1	Thioredoxin-related transmembrane protein 4	Mus musculus
Q8C1S0	Med19	3	4	4	2	4	3	26.3	Mediator of RNA polymerase II transcription subunit 19	Mus musculus
Q8C2Q3	Rbm14	3	1	-	-	-	-	69.4	RNA-binding protein 14	Mus musculus
Q8C3F2	Fam120c	3	4	15	-	1	-	119.7	Constitutive coactivator of PPAR-gamma-like protein 2	Mus musculus
Q8C570	Rae1	3	1	1	-	-	-	41	mRNA export factor	Mus musculus
Q8C804	Spice1	3	-	-	-	-	-	95.6	Spindle and centriole-associated protein 1	Mus musculus
Q8CAQ8	Immt	3	-	22	-	-	6	83.9	MICOS complex subunit Mic60	Mus musculus
Q8CCJ4	Amer2	3	3	5	-	1	1	69.9	APC membrane recruitment protein 2	Mus musculus
Q8CD10	Micu2	3	2	1	1	-	-	49.5	Calcium uptake protein 2, mitochondrial	Mus musculus
Q8CEG5	Ccdc28b	3	3	3	-	-	-	22	Coiled-coil domain-containing protein 28B	Mus musculus
Q8CFE3	Rcor1	3	-	-	-	-	-	52.5	REST corepressor 1	Mus musculus
Q8CHC4	Synj1	3	3	6	4	-	3	172.6	Synaptojanin-1	Mus musculus
Q8CI11	Gnl3	3	2	-	5	2	-	60.8	Guanine nucleotide-binding protein-like 3	Mus musculus
Q8CIE6	Copa	3	2	18	4	-	9	138.4	Coatomer subunit alpha	Mus musculus
Q8CIG8	Prmt5	3	3	3	1	-	2	72.7	Protein arginine N-methyltransferase 5	Mus musculus
Q8K1N1	Pnpla8	3	2	-	-	-	-	87.4	Calcium-independent phospholipase A2-gamma	Mus musculus
Q8K406	Lgi3	3	-	2	-	-	-	61.8	Leucine-rich repeat LGI family member 3	Mus musculus
Q8QZT1	Acat1	3	3	6	4	3	6	44.8	Acetyl-CoA acetyltransferase, mitochondrial	Mus musculus
Q8R1Q8	Dync1li1	3	2	1	1	2	1	56.6	Cytoplasmic dynein 1 light intermediate chain 1	Mus musculus
Q8R311	Ctage5	3	5	4	-	-	-	87.7	cTAGE family member 5	Mus musculus
Q8R3L2	Tcf25	3	3	3	-	1	-	76.7	Transcription factor 25	Mus musculus
Q8VHQ9	Acot11	3	2	1	2	1	1	67.4	Acyl-coenzyme A thioesterase 11	Mus musculus
Q8VHW2	Cacng8	3	6	5	-	-	-	43.5	Voltage-dependent calcium channel gamma-8 subunit	Mus musculus
Q91VD9	Ndufs1	3	-	10	-	-	3	79.8	NADH-ubiquinone oxidoreductase 75 kDa subunit, mitochondrial	Mus musculus
Q91VJ5	Pqbp1	3	2	-	1	2	-	30.6	Polyglutamine-binding protein 1	Mus musculus
Q91W50	Csde1	3	3	5	-	-	1	88.8	Cold shock domain-containing protein E1	Mus musculus
Q91XY4	Pcdhga4	3	2	1	-	1	1	100.4	Protocadherin gamma-A4	Mus musculus
Q91YQ5	Rpn1	3	5	21	-	-	11	68.5	Dolichyl-diphosphooligosaccharide--protein glycosyltransferase subunit 1	Mus musculus
Q91Z96	Bmp2k	3	2	1	-	-	-	126.2	BMP-2-inducible protein kinase	Mus musculus
Q921D4	Med6	3	3	-	1	-	-	28.4	Mediator of RNA polymerase II transcription subunit 6	Mus musculus
Q921F4	Hnrpll	3	2	2	2	-	-	64.1	Heterogeneous nuclear ribonucleoprotein L-like	Mus musculus
Q921S7	Mrpl37	3	7	2	-	1	2	48.3	39S ribosomal protein L37, mitochondrial	Mus musculus
Q922Q4	Pycr2	3	2	1	-	-	2	33.7	Pyrroline-5-carboxylate reductase 2	Mus musculus
Q922Q9	Chid1	3	4	5	5	-	7	44.9	Chitinase domain-containing protein 1	Mus musculus
Q99JY8	Plpp3	3	-	1	-	-	-	35.2	Lipid phosphate phosphohydrolase 3	Mus musculus
Q99L04	Dhrs1	3	-	4	-	-	-	34	Dehydrogenase/reductase SDR family member 1	Mus musculus
Q99L45	Eif2s2	3	3	3	1	5	2	38.1	Eukaryotic translation initiation factor 2 subunit 2	Mus musculus
Q99N28	Cadm3	3	4	2	1	-	2	43	Cell adhesion molecule 3	Mus musculus
Q99N93	Mrpl16	3	9	6	11	6	4	28.8	39S ribosomal protein L16, mitochondrial	Mus musculus
Q9CPW3	Mrpl54	3	3	3	1	-	2	15.4	39S ribosomal protein L54, mitochondrial	Mus musculus
Q9CQ06	Mrpl24	3	8	2	-	-	-	24.9	39S ribosomal protein L24, mitochondrial	Mus musculus
Q9CQQ7	Atp5f1	3	5	4	1	1	1	28.9	ATP synthase F(0) complex subunit B1, mitochondrial	Mus musculus
Q9CQW2	Arl8b	3	-	6	-	1	1	21.5	ADP-ribosylation factor-like protein 8B	Mus musculus
Q9CR59	Gadd45gip1	3	3	-	-	-	-	25.8	Growth arrest and DNA damage-inducible proteins-interacting protein 1	Mus musculus
Q9CWE0	Mtfr1l	3	2	5	-	-	-	31.7	Mitochondrial fission regulator 1-like	Mus musculus
Q9CZW4	Acsl3	3	6	12	1	1	3	80.5	Long-chain-fatty-acid--CoA ligase 3	Mus musculus
Q9D0K2	Oxct1	3	1	5	3	1	4	56	Succinyl-CoA:3-ketoacid coenzyme A transferase 1, mitochondrial	Mus musculus
Q9D1I6	Mrpl14	3	5	3	4	6	3	15.9	39S ribosomal protein L14, mitochondrial	Mus musculus
Q9D287	Bcas2	3	1	-	-	-	-	26.1	Pre-mRNA-splicing factor SPF27	Mus musculus
Q9D2R8	Mrps33	3	3	-	2	4	1	12.5	28S ribosomal protein S33, mitochondrial	Mus musculus
Q9D338	Mrpl19	3	5	-	-	1	-	33.6	39S ribosomal protein L19, mitochondrial	Mus musculus
Q9D394	Rufy3	3	1	4	-	-	5	53	Protein RUFY3	Mus musculus
Q9D3A9	Ttyh1	3	4	2	1	-	1	49	Protein tweety homolog 1	Mus musculus
Q9D4H1	Exoc2	3	11	7	4	2	2	104	Exocyst complex component 2	Mus musculus
Q9D6I9	Lurap1	3	5	1	-	-	-	25.8	Leucine rich adaptor protein 1	Mus musculus
Q9D6M3	Slc25a22	3	4	10	2	1	4	34.7	Mitochondrial glutamate carrier 1	Mus musculus
Q9D710	Tmx2	3	2	6	-	1	4	33.9	Thioredoxin-related transmembrane protein 2	Mus musculus
Q9D773	Mrpl2	3	5	1	-	-	1	33.3	39S ribosomal protein L2, mitochondrial	Mus musculus
Q9D8X2	Ccdc124	3	6	-	-	-	1	25.3	Coiled-coil domain-containing protein 124	Mus musculus
Q9DAW6	Prpf4	3	1	-	6	-	-	58.4	U4/U6 small nuclear ribonucleoprotein Prp4	Mus musculus
Q9DBE9	Ftsj3	3	6	-	3	5	-	95.5	pre-rRNA processing protein FTSJ3	Mus musculus
Q9DC69	Ndufa9	3	1	5	-	-	3	42.5	NADH dehydrogenase [ubiquinone] 1 alpha subcomplex subunit 9, mitochondrial	Mus musculus
Q9DCN2	Cyb5r3	3	3	6	3	1	10	34.1	NADH-cytochrome b5 reductase 3	Mus musculus
Q9DCV7	Krt7	3	3	-	-	3	-	50.7	Keratin, type II cytoskeletal 7	Mus musculus
Q9EP69	Sacm1l	3	2	2	-	-	-	66.9	Phosphatidylinositide phosphatase SAC1	Mus musculus
Q9EQ61	Pes1	3	5	-	3	3	1	67.8	Pescadillo homolog	Mus musculus
Q9ER60	Scn4a	3	1	-	-	-	-	208.8	Sodium channel protein type 4 subunit alpha	Mus musculus
Q9ERI6	Rdh14	3	4	5	3	2	4	36.4	Retinol dehydrogenase 14	Mus musculus
Q9JIY0	Plekho1	3	4	4	5	6	4	46	Pleckstrin homology domain-containing family O member 1	Mus musculus
Q9JJK2	Lancl2	3	4	5	2	1	5	50.8	LanC-like protein 2	Mus musculus
Q9JJY3	Smpd3	3	4	2	-	-	-	71.2	Sphingomyelin phosphodiesterase 3	Mus musculus
Q9JKD3	Scamp5	3	2	2	-	-	-	26.1	Secretory carrier-associated membrane protein 5	Mus musculus
Q9JKK1	Stx6	3	4	2	-	-	1	29	Syntaxin-6	Mus musculus
Q9JM96	Cdc42ep4	3	3	5	1	1	2	37.9	Cdc42 effector protein 4	Mus musculus
Q9QUI0	Rhoa	3	2	2	1	-	2	21.8	Transforming protein RhoA	Mus musculus
Q9QXM1	Jmy	3	1	-	-	-	-	110.6	Junction-mediating and -regulatory protein	Mus musculus
Q9QYH6	Maged1	3	2	1	-	-	-	85.7	Melanoma-associated antigen D1	Mus musculus
Q9WTS5	Tenm2	3	4	4	-	-	1	306.5	Teneurin-2	Mus musculus
Q9WU22	Ptpn4	3	4	1	2	-	2	105.8	Tyrosine-protein phosphatase non-receptor type 4	Mus musculus
Q9WUM4	Coro1c	3	2	-	1	-	-	53.1	Coronin-1C	Mus musculus
Q9WVA3	Bub3	3	2	-	4	-	-	37	Mitotic checkpoint protein BUB3	Mus musculus
Q9WVR4	Fxr2	3	3	6	-	-	-	73.7	Fragile X mental retardation syndrome-related protein 2	Mus musculus
Q9Z0H4	Celf2	3	1	3	1	1	-	54.3	CUGBP Elav-like family member 2	Mus musculus
Q9Z0J4	Nos1	3	8	2	6	1	9	160.5	Nitric oxide synthase, brain	Mus musculus
Q9Z0P4	Palm	3	5	2	3	6	1	41.6	Paralemmin-1	Mus musculus
Q9Z130	Hnrpdl	3	7	2	2	1	-	33.6	Heterogeneous nuclear ribonucleoprotein D-like	Mus musculus
Q9Z2W9	Gria3	3	2	6	-	-	-	100.5	Glutamate receptor 3	Mus musculus
A1L317	Krt24	2	2	-	2	-	-	54	Keratin, type I cytoskeletal 24	Mus musculus
A2AGT5	Ckap5	2	1	4	-	-	1	225.6	Cytoskeleton-associated protein 5	Mus musculus
A2AN08	Ubr4	2	2	12	2	3	12	572.3	E3 ubiquitin-protein ligase UBR4	Mus musculus
B9EHT4	Clip3	2	1	2	1	-	-	59.6	CAP-Gly domain-containing linker protein 3	Mus musculus
B9EJ86	Osbpl8 {ECO:0000312|MGI:MGI:2443807}	2	7	6	-	1	2	101.3	Oxysterol-binding protein-related protein 8	Mus musculus
B9EJA2	Cttnbp2	2	1	2	1	1	1	178.8	Cortactin-binding protein 2	Mus musculus
O08530	S1pr1	2	3	2	-	1	1	42.6	Sphingosine 1-phosphate receptor 1	Mus musculus
O08582	Gtpbp1	2	4	1	-	-	3	72.3	GTP-binding protein 1	Mus musculus
O08919	Numbl	2	5	4	2	1	1	64.1	Numb-like protein	Mus musculus
O08992	Sdcbp	2	3	1	2	1	1	32.4	Syntenin-1	Mus musculus
O09044	Snap23	2	-	-	-	-	-	23.3	Synaptosomal-associated protein 23	Mus musculus
O35129	Phb2	2	-	11	-	-	7	33.3	Prohibitin-2	Mus musculus
O35454	Clcn6	2	-	2	-	-	-	97	Chloride transport protein 6	Mus musculus
O35465	Fkbp8	2	2	1	1	-	1	43.5	Peptidyl-prolyl cis-trans isomerase FKBP8	Mus musculus
O35593	Psmd14	2	1	1	-	-	2	34.6	26S proteasome non-ATPase regulatory subunit 14	Mus musculus
O35633	Slc32a1	2	2	4	-	-	-	57.4	Vesicular inhibitory amino acid transporter	Mus musculus
O35658	C1qbp	2	4	2	-	3	1	31	Complement component 1 Q subcomponent-binding protein, mitochondrial	Mus musculus
O35680	Mrps12	2	3	-	2	-	-	15.4	28S ribosomal protein S12, mitochondrial	Mus musculus
O54734	Ddost	2	-	8	-	-	4	49	Dolichyl-diphosphooligosaccharide--protein glycosyltransferase 48 kDa subunit	Mus musculus
O54901	Cd200	2	3	2	2	1	-	31.3	OX-2 membrane glycoprotein	Mus musculus
O55128	Sap18	2	2	-	1	1	-	17.6	Histone deacetylase complex subunit SAP18	Mus musculus
O55142	Rpl35a	2	1	2	1	1	2	12.6	60S ribosomal protein L35a	Mus musculus
O55176	Pja1	2	2	1	-	-	-	63.9	E3 ubiquitin-protein ligase Praja-1	Mus musculus
O55187	Cbx4	2	3	-	-	-	-	60.5	E3 SUMO-protein ligase CBX4	Mus musculus
O55222	Ilk	2	2	1	1	-	-	51.4	Integrin-linked protein kinase	Mus musculus
O70194	Eif3d	2	1	4	-	1	1	64	Eukaryotic translation initiation factor 3 subunit D	Mus musculus
O70305	Atxn2	2	1	4	-	-	-	136.5	Ataxin-2	Mus musculus
O70443	Gnaz	2	4	1	1	1	1	40.8	Guanine nucleotide-binding protein G(z) subunit alpha	Mus musculus
O70480	Vamp4	2	1	2	-	-	1	16.4	Vesicle-associated membrane protein 4	Mus musculus
O88291	Znf326	2	-	-	-	-	-	65.2	DBIRD complex subunit ZNF326	Mus musculus
O88384	Vti1b	2	2	2	-	-	1	26.7	Vesicle transport through interaction with t-SNAREs homolog 1B	Mus musculus
O88587	Comt	2	-	1	-	-	-	29.5	Catechol O-methyltransferase	Mus musculus
O88653	Lamtor3	2	-	-	-	-	-	13.6	Ragulator complex protein LAMTOR3	Mus musculus
O88736	Hsd17b7	2	-	2	1	-	1	37.3	3-keto-steroid reductase	Mus musculus
O88741	Gdap1	2	2	5	2	1	3	41.3	Ganglioside-induced differentiation-associated protein 1	Mus musculus
O88809	Dcx	2	7	7	3	4	5	40.6	Neuronal migration protein doublecortin	Mus musculus
O88845	Akap10	2	2	-	-	-	-	73.6	A-kinase anchor protein 10, mitochondrial	Mus musculus
O88952	Lin7c	2	-	1	-	-	-	21.8	Protein lin-7 homolog C	Mus musculus
O88967	Yme1l1	2	3	3	-	-	-	80	ATP-dependent zinc metalloprotease YME1L1	Mus musculus
O89116	Vti1a	2	3	1	-	-	-	25	Vesicle transport through interaction with t-SNAREs homolog 1A	Mus musculus
P00405	Mtco2	2	3	1	-	-	1	26	Cytochrome c oxidase subunit 2	Mus musculus
P01864	-	2	2	-	2	-	-	36.6	Ig gamma-2A chain C region secreted form	Mus musculus
P01942	Hba	2	2	-	3	1	-	15.1	Hemoglobin subunit alpha	Mus musculus
P02089	Hbb-b2	2	-	-	-	-	-	15.9	Hemoglobin subunit beta-2	Mus musculus
P02104	Hbb-y	2	-	-	-	-	-	16.1	Hemoglobin subunit epsilon-Y2	Mus musculus
P05064	Aldoa	2	2	7	4	1	5	39.4	Fructose-bisphosphate aldolase A	Mus musculus
P11531	Dmd	2	-	2	-	-	-	425.8	Dystrophin	Mus musculus
P12849	Prkar1b	2	3	6	2	-	1	43.2	cAMP-dependent protein kinase type I-beta regulatory subunit	Mus musculus
P16460	Ass1	2	-	1	-	-	-	46.6	Argininosuccinate synthase	Mus musculus
P17751	Tpi1	2	2	1	-	-	1	32.2	Triosephosphate isomerase	Mus musculus
P19324	Serpinh1	2	1	-	2	-	4	46.5	Serpin H1	Mus musculus
P19536	Cox5b	2	3	1	-	-	-	13.8	Cytochrome c oxidase subunit 5B, mitochondrial	Mus musculus
P21279	Gnaq	2	3	2	2	1	4	42.2	Guanine nucleotide-binding protein G(q) subunit alpha	Mus musculus
P21550	Eno3	2	-	-	-	-	-	47	Beta-enolase	Mus musculus
P28663	Napb	2	4	5	-	-	-	33.6	Beta-soluble NSF attachment protein	Mus musculus
P30677	Gna14	2	2	-	2	-	-	41.5	Guanine nucleotide-binding protein subunit alpha-14	Mus musculus
P31648	Slc6a1	2	2	3	-	1	1	67	Sodium- and chloride-dependent GABA transporter 1	Mus musculus
P32067	Ssb	2	-	-	-	-	-	47.8	Lupus La protein homolog	Mus musculus
P33173	Kif1a	2	3	4	2	1	1	191.7	Kinesin-like protein KIF1A	Mus musculus
P35279	Rab6a	2	-	2	1	-	-	23.6	Ras-related protein Rab-6A	Mus musculus
P35700	Prdx1	2	1	1	1	1	3	22.2	Peroxiredoxin-1	Mus musculus
P35762	Cd81	2	2	-	-	-	-	25.8	CD81 antigen	Mus musculus
P36916	Gnl1	2	7	3	3	2	3	68.8	Guanine nucleotide-binding protein-like 1	Mus musculus
P39053	Dnm1	2	2	10	13	3	10	97.8	Dynamin-1	Mus musculus
P41242	Matk	2	4	3	-	1	-	56.1	Megakaryocyte-associated tyrosine-protein kinase	Mus musculus
P46471	Psmc2	2	-	3	-	-	1	48.6	26S protease regulatory subunit 7	Mus musculus
P47746	Cnr1	2	-	-	-	-	-	52.8	Cannabinoid receptor 1	Mus musculus
P47955	Rplp1	2	2	2	-	1	1	11.5	60S acidic ribosomal protein P1	Mus musculus
P49025	Cit	2	2	4	-	1	1	235.4	Citron Rho-interacting kinase	Mus musculus
P51954	Nek1	2	-	-	-	-	-	136.7	Serine/threonine-protein kinase Nek1	Mus musculus
P52332	Jak1	2	-	1	-	-	-	133.4	Tyrosine-protein kinase JAK1	Mus musculus
P53986	Slc16a1	2	2	-	-	1	-	53.3	Monocarboxylate transporter 1	Mus musculus
P55012	Slc12a2	2	5	3	-	-	-	131	Solute carrier family 12 member 2	Mus musculus
P58059	Mrps21	2	3	2	-	-	1	10.6	28S ribosomal protein S21, mitochondrial	Mus musculus
P60764	Rac3	2	2	3	2	-	-	21.4	Ras-related C3 botulinum toxin substrate 3	Mus musculus
P60843	Eif4a1	2	-	2	1	-	1	46.2	Eukaryotic initiation factor 4A-I	Mus musculus
P61021	Rab5b	2	2	5	2	-	3	23.7	Ras-related protein Rab-5B	Mus musculus
P61027	Rab10	2	2	1	1	1	-	22.5	Ras-related protein Rab-10	Mus musculus
P61294	Rab6b	2	-	2	-	-	2	23.5	Ras-related protein Rab-6B	Mus musculus
P62259	Ywhae	2	3	3	2	2	3	29.2	14-3-3 protein epsilon	Mus musculus
P62305	Snrpe	2	2	-	2	1	-	10.8	Small nuclear ribonucleoprotein E	Mus musculus
P62317	Snrpd2	2	3	-	4	4	-	13.5	Small nuclear ribonucleoprotein Sm D2	Mus musculus
P62715	Ppp2cb	2	2	1	1	-	1	35.6	Serine/threonine-protein phosphatase 2A catalytic subunit beta isoform	Mus musculus
P62746	Rhob	2	4	-	-	-	-	22.1	Rho-related GTP-binding protein RhoB	Mus musculus
P62761	Vsnl1	2	1	-	-	-	1	22.1	Visinin-like protein 1	Mus musculus
P62835	Rap1a	2	2	3	1	1	3	21	Ras-related protein Rap-1A	Mus musculus
P62881	Gnb5	2	2	1	1	-	-	43.6	Guanine nucleotide-binding protein subunit beta-5	Mus musculus
P63001	Rac1	2	2	3	2	-	2	21.5	Ras-related C3 botulinum toxin substrate 1	Mus musculus
P63323	Rps12	2	-	-	-	-	-	14.5	40S ribosomal protein S12	Mus musculus
P68404	Prkcb	2	3	6	2	-	4	76.8	Protein kinase C beta type	Mus musculus
P70175	Dlg3	2	1	6	1	1	-	93.5	Disks large homolog 3	Mus musculus
P80313	Cct7	2	1	8	4	-	4	59.7	T-complex protein 1 subunit eta	Mus musculus
P80316	Cct5	2	-	3	3	1	3	59.6	T-complex protein 1 subunit epsilon	Mus musculus
P80560	Ptprn2	2	1	4	-	-	1	111.5	Receptor-type tyrosine-protein phosphatase N2	Mus musculus
P83870	Phf5a	2	1	-	2	3	-	12.4	PHD finger-like domain-containing protein 5A	Mus musculus
P83887	Tubg1	2	2	5	2	-	1	51.1	Tubulin gamma-1 chain	Mus musculus
P97291	Cdh8	2	2	2	-	-	-	88.2	Cadherin-8	Mus musculus
P97326	Cdh6	2	-	2	-	-	-	88.4	Cadherin-6	Mus musculus
P97445	Cacna1a	2	3	6	1	2	2	267.6	Voltage-dependent P/Q-type calcium channel subunit alpha-1A	Mus musculus
P97742	Cpt1a	2	2	5	1	-	2	88.3	Carnitine O-palmitoyltransferase 1, liver isoform	Mus musculus
P97783	Mllt11	2	2	-	-	-	-	10	Protein AF1q	Mus musculus
P97797	Sirpa	2	3	1	1	-	1	56.4	Tyrosine-protein phosphatase non-receptor type substrate 1	Mus musculus
P97813	Pld2	2	1	1	1	-	-	106.2	Phospholipase D2	Mus musculus
P98192	Gnpat	2	-	1	-	-	-	76.9	Dihydroxyacetone phosphate acyltransferase	Mus musculus
P98203	Arvcf	2	1	4	-	1	-	105.1	Armadillo repeat protein deleted in velo-cardio-facial syndrome homolog	Mus musculus
Q01097	Grin2b	2	-	4	-	-	-	166	Glutamate receptor ionotropic, NMDA 2B	Mus musculus
Q01853	Vcp	2	2	3	1	1	5	89.3	Transitional endoplasmic reticulum ATPase	Mus musculus
Q05186	Rcn1	2	-	-	-	-	-	38.1	Reticulocalbin-1	Mus musculus
Q06185	Atp5i	2	1	4	-	1	2	8.2	ATP synthase subunit e, mitochondrial	Mus musculus
Q06890	Clu	2	5	-	-	1	-	51.7	Clusterin	Mus musculus
Q2HXL6	Edem3	2	2	4	-	-	-	104.2	ER degradation-enhancing alpha-mannosidase-like protein 3	Mus musculus
Q3TBW2	Mrpl10	2	3	1	-	-	1	29.4	39S ribosomal protein L10, mitochondrial	Mus musculus
Q3TDK6	Rogdi	2	4	5	-	-	3	32.1	Protein rogdi homolog	Mus musculus
Q3TDN2	Faf2	2	3	4	-	1	-	52.5	FAS-associated factor 2	Mus musculus
Q3TJZ6	Fam98a	2	2	3	-	-	-	55.1	Protein FAM98A	Mus musculus
Q3TUH1	Tamm41	2	1	8	1	1	2	37.8	Phosphatidate cytidylyltransferase, mitochondrial	Mus musculus
Q3U186	Rars2	2	-	3	-	-	-	65.3	Probable arginine--tRNA ligase, mitochondrial	Mus musculus
Q3U2A8	Vars2	2	2	-	-	-	-	118.5	Valine--tRNA ligase, mitochondrial	Mus musculus
Q3UHD6	Snx27	2	2	1	-	-	1	61	Sorting nexin-27	Mus musculus
Q3UHE1	Pitpnm3	2	2	-	-	-	-	106.5	Membrane-associated phosphatidylinositol transfer protein 3	Mus musculus
Q3UJU9	Rmdn3	2	6	10	-	-	-	52	Regulator of microtubule dynamics protein 3	Mus musculus
Q3V1U8	Elmod1	2	-	2	-	-	-	38	ELMO domain-containing protein 1	Mus musculus
Q4PZA2	Ece1	2	-	-	-	-	-	87.1	Endothelin-converting enzyme 1	Mus musculus
Q52KE7	Ccnl1	2	2	-	2	1	-	60.1	Cyclin-L1	Mus musculus
Q52KI8	Srrm1	2	5	2	6	6	2	106.9	Serine/arginine repetitive matrix protein 1	Mus musculus
Q5HZH2	Tsr3	2	1	1	1	1	1	35.3	Ribosome biogenesis protein TSR3 homolog	Mus musculus
Q5RJ54	Zscan26	2	1	-	1	2	-	53.5	Zinc finger and SCAN domain-containing protein 26	Mus musculus
Q5U4F6	Wdr34	2	1	2	-	-	4	58	WD repeat-containing protein 34	Mus musculus
Q5XJV6	Lmtk3	2	-	2	-	-	-	150.9	Serine/threonine-protein kinase LMTK3	Mus musculus
Q60634	Flot2	2	2	4	-	-	2	47	Flotillin-2	Mus musculus
Q60700	Map3k12	2	1	2	-	-	1	96.1	Mitogen-activated protein kinase kinase kinase 12	Mus musculus
Q60737	Csnk2a1	2	2	4	-	-	2	45.1	Casein kinase II subunit alpha	Mus musculus
Q60738	Slc30a1	2	3	2	-	-	-	54.7	Zinc transporter 1	Mus musculus
Q61029	Tmpo	2	1	-	-	-	-	50.4	Lamina-associated polypeptide 2, isoforms beta/delta/epsilon/gamma	Mus musculus
Q61171	Prdx2	2	3	3	-	-	2	21.8	Peroxiredoxin-2	Mus musculus
Q61335	Bcap31	2	2	1	-	-	-	28	B-cell receptor-associated protein 31	Mus musculus
Q61466	Smarcd1	2	1	-	-	-	-	58.2	SWI/SNF-related matrix-associated actin-dependent regulator of chromatin subfamily D member 1	Mus musculus
Q62059	Vcan	2	11	5	8	5	6	366.8	Versican core protein	Mus musculus
Q62443	Nptx1	2	1	-	-	-	-	47.1	Neuronal pentraxin-1	Mus musculus
Q63943	Mef2d	2	5	-	1	2	-	55.1	Myocyte-specific enhancer factor 2D	Mus musculus
Q64152	Btf3	2	5	1	1	3	1	22	Transcription factor BTF3	Mus musculus
Q64331	Myo6	2	5	3	-	-	-	146.4	Unconventional myosin-VI	Mus musculus
Q64337	Sqstm1	2	4	2	-	-	-	48.2	Sequestosome-1	Mus musculus
Q66JZ4	TCAIM	2	1	1	-	-	-	57.4	T-cell activation inhibitor, mitochondrial	Mus musculus
Q69Z98	Brsk2	2	2	5	2	-	-	81.7	Serine/threonine-protein kinase BRSK2	Mus musculus
Q69ZB3	Tspyl5	2	4	1	4	4	2	44.3	Testis-specific Y-encoded-like protein 5	Mus musculus
Q69ZS8	Kazn	2	1	1	-	-	-	86.7	Kazrin	Mus musculus
Q6I6G8	Hecw2	2	-	2	-	-	-	176.2	E3 ubiquitin-protein ligase HECW2	Mus musculus
Q6JPI3	Med13l	2	5	-	-	-	-	241.8	Mediator of RNA polymerase II transcription subunit 13-like	Mus musculus
Q6NZJ6	Eif4g1	2	-	4	-	-	-	176.1	Eukaryotic translation initiation factor 4 gamma 1	Mus musculus
Q6P5D3	Dhx57	2	1	4	-	-	1	155.8	Putative ATP-dependent RNA helicase DHX57	Mus musculus
Q6P5F6	Slc39a10	2	5	-	-	-	-	94.4	Zinc transporter ZIP10	Mus musculus
Q6P5F7	Ttyh3	2	1	1	1	-	1	57.7	Protein tweety homolog 3	Mus musculus
Q6P5H6	Frmd5	2	4	2	2	1	1	58.6	FERM domain-containing protein 5	Mus musculus
Q6P9K8	Caskin1	2	9	18	-	-	2	150.5	Caskin-1	Mus musculus
Q6PCP5	Mff	2	1	7	-	-	1	32.9	Mitochondrial fission factor	Mus musculus
Q6PDG5	Smarcc2	2	6	-	3	2	-	132.6	SWI/SNF complex subunit SMARCC2	Mus musculus
Q6PDH0	Phldb1	2	2	4	1	1	-	150.1	Pleckstrin homology-like domain family B member 1	Mus musculus
Q6PE13	Prrt3	2	-	2	-	-	-	101.2	Proline-rich transmembrane protein 3	Mus musculus
Q6PFR5	Tra2a	2	2	-	1	-	-	32.3	Transformer-2 protein homolog alpha	Mus musculus
Q6PGE7	Slc6a7 {ECO:0000312|EMBL:AAH57070.1,	2	4	1	-	-	-	71.1	Sodium-dependent proline transporter	Mus musculus
Q6VNB8	Wdfy3	2	1	2	-	-	-	392.3	WD repeat and FYVE domain-containing protein 3	Mus musculus
Q6WQJ1	Dagla	2	1	-	-	-	-	115.4	Sn1-specific diacylglycerol lipase alpha	Mus musculus
Q6ZQ08	Cnot1	2	1	2	-	-	-	266.8	CCR4-NOT transcription complex subunit 1	Mus musculus
Q6ZQ18	Efr3b	2	2	2	-	-	-	92.4	Protein EFR3 homolog B	Mus musculus
Q7TPQ3	Shprh	2	1	-	-	1	-	191.5	E3 ubiquitin-protein ligase SHPRH	Mus musculus
Q7TQ95	Lnp	2	2	3	-	-	1	47.5	Protein lunapark	Mus musculus
Q7TQD2	Tppp	2	4	4	5	3	1	23.6	Tubulin polymerization-promoting protein	Mus musculus
Q7TSC1	Prrc2a	2	2	5	-	-	-	229.2	Protein PRRC2A	Mus musculus
Q80SW1	Ahcyl1	2	4	3	3	4	3	59	Putative adenosylhomocysteinase 2	Mus musculus
Q80SY5	Prpf38b	2	1	-	4	2	2	63.8	Pre-mRNA-splicing factor 38B	Mus musculus
Q80TN7	Nav3	2	3	17	-	-	1	252.3	Neuron navigator 3	Mus musculus
Q80U78	Pum1	2	2	3	-	1	-	126.6	Pumilio homolog 1	Mus musculus
Q80UM7	Mogs	2	2	5	1	-	7	91.8	Mannosyl-oligosaccharide glucosidase	Mus musculus
Q80W14	Prpf40b	2	6	-	3	-	-	99.3	Pre-mRNA-processing factor 40 homolog B	Mus musculus
Q80WQ2	Vac14	2	-	1	1	1	1	88	Protein VAC14 homolog	Mus musculus
Q80WS3	Fbll1	2	-	-	2	-	-	33.3	rRNA/tRNA 2'-O-methyltransferase fibrillarin-like protein 1	Mus musculus
Q80XP8	Fam76b	2	3	2	4	5	1	38.6	Protein FAM76B	Mus musculus
Q80YQ2	Med23	2	3	1	-	-	-	156.1	Mediator of RNA polymerase II transcription subunit 23	Mus musculus
Q811U4	Mfn1	2	-	2	-	-	-	83.7	Mitofusin-1	Mus musculus
Q8BFZ2	Plppr1	2	2	1	-	-	-	35.9	Lipid phosphate phosphatase-related protein type 1	Mus musculus
Q8BG17	Nol12	2	2	-	1	2	-	25.4	Nucleolar protein 12	Mus musculus
Q8BG51	Rhot1	2	1	7	-	-	1	72.2	Mitochondrial Rho GTPase 1	Mus musculus
Q8BGH7	Cdc42se2	2	2	1	2	1	3	9.2	CDC42 small effector protein 2	Mus musculus
Q8BGN8	Synpr	2	2	1	-	-	-	29.2	Synaptoporin	Mus musculus
Q8BGZ1	Hpcal4	2	1	1	-	-	-	22.2	Hippocalcin-like protein 4	Mus musculus
Q8BH34	Sema3d	2	1	3	2	-	5	89.5	Semaphorin-3D	Mus musculus
Q8BH44	Coro2b	2	3	1	1	-	1	54.9	Coronin-2B	Mus musculus
Q8BH49	Fam109a	2	1	1	-	-	-	29.2	Sesquipedalian-1	Mus musculus
Q8BIK4	Dock9	2	3	1	-	-	1	235.3	Dedicator of cytokinesis protein 9	Mus musculus
Q8BJ42	Dlgap2	2	1	3	-	-	-	119.1	Disks large-associated protein 2	Mus musculus
Q8BLK3	Lsamp	2	2	7	1	1	11	38.1	Limbic system-associated membrane protein	Mus musculus
Q8BPM0	Daam1	2	-	4	1	-	-	123.4	Disheveled-associated activator of morphogenesis 1	Mus musculus
Q8BQP9	Rgs7bp	2	2	1	2	1	-	29	Regulator of G-protein signaling 7-binding protein	Mus musculus
Q8BSL7	Arf2	2	1	-	-	-	-	20.7	ADP-ribosylation factor 2	Mus musculus
Q8BU33	Ilvbl	2	2	5	-	-	-	68.2	Acetolactate synthase-like protein	Mus musculus
Q8BVL9	Jakmip1	2	1	1	-	-	-	73.1	Janus kinase and microtubule-interacting protein 1	Mus musculus
Q8BWM0	Ptges2	2	-	2	1	-	1	43.3	Prostaglandin E synthase 2	Mus musculus
Q8BZ60	Ston2	2	4	1	-	-	-	99.6	Stonin-2	Mus musculus
Q8BZ98	Dnm3	2	-	5	-	-	4	97.2	Dynamin-3	Mus musculus
Q8C0T5	Sipa1l1	2	2	1	-	-	-	197	Signal-induced proliferation-associated 1-like protein 1	Mus musculus
Q8C522	Endod1	2	1	-	-	-	-	55.3	Endonuclease domain-containing 1 protein	Mus musculus
Q8C6G1	-	2	3	1	-	-	-	28.2	Protein C21orf2 homolog	Mus musculus
Q8C726	Btbd9	2	-	-	-	-	-	69.1	BTB/POZ domain-containing protein 9	Mus musculus
Q8C8N2	Scai	2	2	2	-	-	-	70.3	Protein SCAI	Mus musculus
Q8CB77	Tceb3	2	4	-	3	6	-	87.2	Transcription elongation factor B polypeptide 3	Mus musculus
Q8CBH5	Mfsd6	2	2	1	-	-	-	86.1	Major facilitator superfamily domain-containing protein 6	Mus musculus
Q8CC88	Vwa8	2	1	3	1	-	1	213.4	von Willebrand factor A domain-containing protein 8	Mus musculus
Q8CCN5	Bcas3	2	1	2	-	-	-	101	Breast carcinoma-amplified sequence 3 homolog	Mus musculus
Q8CFI5	Pars2	2	-	-	1	-	-	53.5	Probable proline--tRNA ligase, mitochondrial	Mus musculus
Q8CFP6	Dnajc27	2	-	1	-	-	-	30.8	DnaJ homolog subfamily C member 27	Mus musculus
Q8CGC4	Lsm14b	2	3	1	1	1	-	42.3	Protein LSM14 homolog B	Mus musculus
Q8CI51	Pdlim5	2	1	1	-	-	-	63.3	PDZ and LIM domain protein 5	Mus musculus
Q8CJ19	Mical3	2	4	2	-	-	-	223.7	Protein-methionine sulfoxide oxidase MICAL3	Mus musculus
Q8JZQ2	Afg3l2	2	3	4	-	-	3	89.5	AFG3-like protein 2	Mus musculus
Q8JZR6	Slc4a8	2	1	4	-	-	-	122.4	Electroneutral sodium bicarbonate exchanger 1	Mus musculus
Q8JZU2	Slc25a1	2	1	1	-	-	-	33.9	Tricarboxylate transport protein, mitochondrial	Mus musculus
Q8K0D0	Cdk17	2	3	2	-	-	1	59.5	Cyclin-dependent kinase 17	Mus musculus
Q8K2B3	Sdha	2	-	2	-	-	2	72.6	Succinate dehydrogenase [ubiquinone] flavoprotein subunit, mitochondrial	Mus musculus
Q8K2J0	Plcd3	2	3	-	8	2	5	88.6	1-phosphatidylinositol 4,5-bisphosphate phosphodiesterase delta-3	Mus musculus
Q8K2M0	Mrpl38	2	3	1	-	-	-	45	39S ribosomal protein L38, mitochondrial	Mus musculus
Q8K327	Champ1	2	-	-	-	-	-	87.6	Chromosome alignment-maintaining phosphoprotein 1	Mus musculus
Q8K341	Atat1	2	3	4	1	1	4	47.2	Alpha-tubulin N-acetyltransferase 1	Mus musculus
Q8K3E5	Ahi1	2	-	1	-	-	-	119.7	Jouberin	Mus musculus
Q8R035	Ict1	2	3	3	-	-	1	23.5	Peptidyl-tRNA hydrolase ICT1, mitochondrial	Mus musculus
Q8R092	-	2	1	4	-	-	-	28.7	Uncharacterized protein C1orf43 homolog	Mus musculus
Q8R0K4	Ccdc137	2	-	-	-	-	-	32.9	Coiled-coil domain-containing protein 137	Mus musculus
Q8R191	Syngr3	2	3	3	2	2	-	24.6	Synaptogyrin-3	Mus musculus
Q8R1S4	Mtss1	2	3	2	1	-	-	82.4	Metastasis suppressor protein 1	Mus musculus
Q8R2R5	Lrrc61	2	-	2	-	-	-	28	Leucine-rich repeat-containing protein 61	Mus musculus
Q8R404	Mic13 {ECO:0000250|UniProtKB:Q5XKP0}	2	-	3	-	-	1	13.4	MICOS complex subunit MIC13	Mus musculus
Q8R4U7	Luzp1	2	-	13	-	-	-	119.3	Leucine zipper protein 1	Mus musculus
Q8VCD5	Med17	2	4	-	-	-	-	72.5	Mediator of RNA polymerase II transcription subunit 17	Mus musculus
Q8VD37	Sgip1	2	2	6	-	1	-	86.1	SH3-containing GRB2-like protein 3-interacting protein 1	Mus musculus
Q8VDQ8	Sirt2	2	1	-	1	1	3	43.3	NAD-dependent protein deacetylase sirtuin-2	Mus musculus
Q8VDY9	Caap1	2	1	1	6	5	1	37.8	Caspase activity and apoptosis inhibitor 1	Mus musculus
Q8VE91	Fam134b	2	1	-	-	-	-	53	Reticulophagy receptor Fam134b	Mus musculus
Q91VR8	Brk1	2	-	3	-	-	-	8.8	Protein BRICK1	Mus musculus
Q91VS8	Farp2	2	3	1	2	1	-	121.3	FERM, RhoGEF and pleckstrin domain-containing protein 2	Mus musculus
Q91W86	Vps11	2	1	1	-	1	-	107.7	Vacuolar protein sorting-associated protein 11 homolog	Mus musculus
Q91WB4	Plekhf2	2	2	-	4	1	2	27.8	Pleckstrin homology domain-containing family F member 2	Mus musculus
Q91WD5	Ndufs2	2	1	7	-	1	-	52.6	NADH dehydrogenase [ubiquinone] iron-sulfur protein 2, mitochondrial	Mus musculus
Q91YT0	Ndufv1	2	1	6	-	-	-	50.8	NADH dehydrogenase [ubiquinone] flavoprotein 1, mitochondrial	Mus musculus
Q91ZD4	Vangl2	2	9	4	1	3	2	59.8	Vang-like protein 2	Mus musculus
Q91ZX7	Lrp1	2	1	2	-	-	1	504.7	Prolow-density lipoprotein receptor-related protein 1	Mus musculus
Q921E2	Rab31	2	2	3	-	-	1	21.3	Ras-related protein Rab-31	Mus musculus
Q921H8	Acaa1a	2	1	-	2	-	-	44	3-ketoacyl-CoA thiolase A, peroxisomal	Mus musculus
Q921I2	Klhdc4	2	3	1	3	1	2	64.9	Kelch domain-containing protein 4	Mus musculus
Q921M4	Golga2	2	1	4	1	-	1	113.3	Golgin subfamily A member 2	Mus musculus
Q922P9	Glyr1	2	1	-	-	-	-	59.7	Putative oxidoreductase GLYR1	Mus musculus
Q922Q2	Riok1	2	2	1	1	4	1	64.9	Serine/threonine-protein kinase RIO1	Mus musculus
Q922V4	Plrg1	2	1	-	-	-	-	56.9	Pleiotropic regulator 1	Mus musculus
Q923D4	Sf3b5	2	1	-	1	1	-	10.1	Splicing factor 3B subunit 5	Mus musculus
Q923Z0	Gprc5b	2	3	-	-	-	-	45.9	G-protein coupled receptor family C group 5 member B	Mus musculus
Q99020	Hnrnpab	2	4	1	-	-	-	30.8	Heterogeneous nuclear ribonucleoprotein A/B	Mus musculus
Q99J09	Wdr77	2	2	4	-	-	3	36.9	Methylosome protein 50	Mus musculus
Q99K48	Nono	2	2	-	-	-	-	54.5	Non-POU domain-containing octamer-binding protein	Mus musculus
Q99KP6	Prpf19	2	6	-	3	1	-	55.2	Pre-mRNA-processing factor 19	Mus musculus
Q99KW9	Itfg1	2	2	4	-	-	-	67.5	T-cell immunomodulatory protein	Mus musculus
Q99KX1	Mlf2	2	2	-	-	-	-	28.1	Myeloid leukemia factor 2	Mus musculus
Q99LC3	Ndufa10	2	1	7	-	-	2	40.6	NADH dehydrogenase [ubiquinone] 1 alpha subcomplex subunit 10, mitochondrial	Mus musculus
Q99LM2	Cdk5rap3	2	-	1	-	-	-	57	CDK5 regulatory subunit-associated protein 3	Mus musculus
Q99ME2	Wdr6	2	1	3	1	-	-	121.9	WD repeat-containing protein 6	Mus musculus
Q99ME9	Gtpbp4	2	5	-	9	3	1	74.1	Nucleolar GTP-binding protein 1	Mus musculus
Q99MJ9	Ddx50	2	-	-	2	-	-	82.2	ATP-dependent RNA helicase DDX50	Mus musculus
Q99N89	Mrpl43	2	2	1	-	-	-	20.2	39S ribosomal protein L43, mitochondrial	Mus musculus
Q99N95	Mrpl3	2	6	2	-	-	1	39.1	39S ribosomal protein L3, mitochondrial	Mus musculus
Q99NF2	Nsmf	2	3	1	1	1	2	60.3	NMDA receptor synaptonuclear signaling and neuronal migration factor	Mus musculus
Q9CPP6	Ndufa5	2	1	1	1	1	-	13.4	NADH dehydrogenase [ubiquinone] 1 alpha subcomplex subunit 5	Mus musculus
Q9CPQ1	Cox6c	2	-	1	-	-	-	8.5	Cytochrome c oxidase subunit 6C	Mus musculus
Q9CPY1	Mrpl51	2	3	1	-	-	-	15.1	39S ribosomal protein L51, mitochondrial	Mus musculus
Q9CQ39	Med21	2	1	-	1	-	-	15.6	Mediator of RNA polymerase II transcription subunit 21	Mus musculus
Q9CQ40	Mrpl49	2	4	1	-	-	1	19.1	39S ribosomal protein L49, mitochondrial	Mus musculus
Q9CQA5	Med4	2	1	-	1	-	-	29.8	Mediator of RNA polymerase II transcription subunit 4	Mus musculus
Q9CQF0	Mrpl11	2	3	5	-	-	2	20.7	39S ribosomal protein L11, mitochondrial	Mus musculus
Q9CQH7	Btf3l4	2	4	-	1	2	-	17.3	Transcription factor BTF3 homolog 4	Mus musculus
Q9CQV5	Mrps24	2	2	1	2	-	1	18.9	28S ribosomal protein S24, mitochondrial	Mus musculus
Q9CR51	Atp6v1g1	2	3	-	-	-	-	13.7	V-type proton ATPase subunit G 1	Mus musculus
Q9CR80	Fam32a	2	3	-	3	2	1	13.2	Protein FAM32A	Mus musculus
Q9CRY7	Gdpd1	2	1	1	-	-	2	35.9	Glycerophosphodiester phosphodiesterase domain-containing protein 1	Mus musculus
Q9CSN1	Snw1	2	3	-	4	4	-	61.5	SNW domain-containing protein 1	Mus musculus
Q9CSP9	Ttc14	2	-	-	3	1	-	86.8	Tetratricopeptide repeat protein 14	Mus musculus
Q9CWD8	Nubpl	2	1	4	-	-	-	34.1	Iron-sulfur protein NUBPL	Mus musculus
Q9CXU0	Med10	2	2	1	-	-	-	15.7	Mediator of RNA polymerase II transcription subunit 10	Mus musculus
Q9CY57	Chtop	2	-	-	-	-	-	26.6	Chromatin target of PRMT1 protein	Mus musculus
Q9CYH2	Fam213a	2	5	8	2	1	4	24.4	Redox-regulatory protein FAM213A	Mus musculus
Q9CYN9	Atp6ap2	2	2	2	-	-	-	39.1	Renin receptor	Mus musculus
Q9CZ82	Med18	2	1	-	-	-	-	23.6	Mediator of RNA polymerase II transcription subunit 18	Mus musculus
Q9CZG9	Pdzd11	2	1	-	-	-	-	16.2	PDZ domain-containing protein 11	Mus musculus
Q9D023	Mpc2	2	2	3	2	1	3	14.3	Mitochondrial pyruvate carrier 2	Mus musculus
Q9D051	Pdhb	2	2	2	3	1	5	38.9	Pyruvate dehydrogenase E1 component subunit beta, mitochondrial	Mus musculus
Q9D0L1	Zbed3	2	-	-	-	-	-	25.6	Zinc finger BED domain-containing protein 3	Mus musculus
Q9D0Y8	Mrpl52	2	1	1	-	-	2	13.7	39S ribosomal protein L52, mitochondrial	Mus musculus
Q9D7W5	Med8	2	4	-	1	-	-	29.2	Mediator of RNA polymerase II transcription subunit 8	Mus musculus
Q9D8M4	Rpl7l1	2	1	-	2	-	-	28.5	60S ribosomal protein L7-like 1	Mus musculus
Q9D9V7	Dennd6b	2	1	1	1	-	1	66.6	Protein DENND6B	Mus musculus
Q9DB42	Znf593	2	5	1	3	3	2	15.1	Zinc finger protein 593	Mus musculus
Q9DB72	Btbd17	2	1	-	-	-	1	52.6	BTB/POZ domain-containing protein 17	Mus musculus
Q9DB77	Uqcrc2	2	2	-	-	-	-	48.2	Cytochrome b-c1 complex subunit 2, mitochondrial	Mus musculus
Q9DBH0	Wwp2	2	2	-	9	2	-	98.8	NEDD4-like E3 ubiquitin-protein ligase WWP2	Mus musculus
Q9DBT3	Ccdc97	2	-	-	-	-	-	38.7	Coiled-coil domain-containing protein 97	Mus musculus
Q9DBY5	Cbx6	2	3	1	3	-	-	44.5	Chromobox protein homolog 6	Mus musculus
Q9DC07	Nebl	2	8	3	1	2	-	31.1	LIM zinc-binding domain-containing Nebulette	Mus musculus
Q9DC40	Telo2	2	-	-	-	-	-	93.3	Telomere length regulation protein TEL2 homolog	Mus musculus
Q9DCJ1	Mlst8	2	1	-	-	-	-	35.9	Target of rapamycin complex subunit LST8	Mus musculus
Q9DCJ7	Aurkaip1	2	2	2	2	2	2	23.3	Aurora kinase A-interacting protein	Mus musculus
Q9DCT8	Crip2	2	2	2	1	4	2	22.7	Cysteine-rich protein 2	Mus musculus
Q9EP89	Lactb	2	1	3	-	-	-	60.7	Serine beta-lactamase-like protein LACTB, mitochondrial	Mus musculus
Q9EPU4	Cpsf1	2	2	-	6	2	2	160.8	Cleavage and polyadenylation specificity factor subunit 1	Mus musculus
Q9EQS3	Mycbp	2	5	1	-	-	-	12	C-Myc-binding protein	Mus musculus
Q9ET30	Tm9sf3	2	1	1	-	-	-	67.5	Transmembrane 9 superfamily member 3	Mus musculus
Q9JHS4	Clpx	2	-	2	-	-	-	69.2	ATP-dependent Clp protease ATP-binding subunit clpX-like, mitochondrial	Mus musculus
Q9JIA7	Sphk2	2	-	1	-	-	-	65.6	Sphingosine kinase 2	Mus musculus
Q9JIG8	Praf2	2	3	2	-	1	-	19.5	PRA1 family protein 2	Mus musculus
Q9JJ28	Flii	2	1	1	-	-	-	144.8	Protein flightless-1 homolog	Mus musculus
Q9JJR9	Nrip3	2	-	-	-	-	-	26.9	Nuclear receptor-interacting protein 3	Mus musculus
Q9JJZ6	Klf13	2	2	-	1	4	-	31.1	Krueppel-like factor 13	Mus musculus
Q9JKV5	Scamp4	2	1	-	-	-	-	25.3	Secretory carrier-associated membrane protein 4	Mus musculus
Q9JMG7	Hdgfrp3	2	4	-	2	2	2	22.4	Hepatoma-derived growth factor-related protein 3	Mus musculus
Q9QUG9	Rasgrp2	2	2	5	-	-	1	69.4	RAS guanyl-releasing protein 2	Mus musculus
Q9QUI1	Fam89b	2	-	1	-	-	-	20.1	Protein FAM89B	Mus musculus
Q9QXJ1	Apbb1	2	-	-	-	-	-	77.4	Amyloid beta A4 precursor protein-binding family B member 1	Mus musculus
Q9QYJ0	Dnaja2	2	1	1	1	-	1	45.7	DnaJ homolog subfamily A member 2	Mus musculus
Q9QZB0	Rgs17	2	3	1	1	-	-	24.3	Regulator of G-protein signaling 17	Mus musculus
Q9QZE5	Copg1	2	4	6	-	-	3	97.5	Coatomer subunit gamma-1	Mus musculus
Q9R0N3	Syt11	2	3	4	-	-	2	48.3	Synaptotagmin-11	Mus musculus
Q9WTU3	Scn8a	2	-	1	-	-	-	225.1	Sodium channel protein type 8 subunit alpha	Mus musculus
Q9WTX5	Skp1	2	2	1	-	-	-	18.7	S-phase kinase-associated protein 1	Mus musculus
Q9WV34	Mpp2	2	4	1	3	-	2	61.6	MAGUK p55 subfamily member 2	Mus musculus
Q9WVI9	Mapk8ip1	2	1	12	-	-	1	77.3	C-Jun-amino-terminal kinase-interacting protein 1	Mus musculus
Q9Z108	Stau1	2	1	3	-	-	-	53.9	Double-stranded RNA-binding protein Staufen homolog 1	Mus musculus
Q9Z1M8	Ik	2	-	-	3	-	-	65.6	Protein Red	Mus musculus
Q9Z1Q2	Abhd16a	2	1	5	-	-	4	63.1	Abhydrolase domain-containing protein 16A	Mus musculus
A1EGX6	Fscb	1	-	-	-	-	-	115	Fibrous sheath CABYR-binding protein	Mus musculus
A2AIL4	Ndufaf6	1	-	-	1	-	1	38.4	NADH dehydrogenase (ubiquinone) complex I, assembly factor 6	Mus musculus
A2BDX3	Mocs3	1	-	1	-	-	1	49.4	Adenylyltransferase and sulfurtransferase MOCS3	Mus musculus
A2CG49	Kalrn	1	1	3	1	1	-	337	Kalirin	Mus musculus
B2RPU2	Plekhd1	1	-	-	1	-	-	59.1	Pleckstrin homology domain-containing family D member 1	Mus musculus
B2RQL2	Stox1	1	-	-	-	-	-	108.9	Storkhead-box protein 1	Mus musculus
B2RVL6	Zcchc24	1	-	-	-	-	-	27	Zinc finger CCHC domain-containing protein 24	Mus musculus
B2RWS6	Ep300	1	4	1	-	-	-	263.3	Histone acetyltransferase p300	Mus musculus
B7ZMP1	Xpnpep3	1	-	-	2	-	-	56.7	Probable Xaa-Pro aminopeptidase 3	Mus musculus
D3YVE8	Slc35g2	1	1	-	-	-	-	46.4	Solute carrier family 35 member G2	Mus musculus
D3YYU8	Obsl1	1	-	-	1	1	-	197.9	Obscurin-like protein 1	Mus musculus
E9PUL5	Prrt2	1	4	1	1	2	1	35.9	Proline-rich transmembrane protein 2	Mus musculus
E9Q6J5	Bod1l {ECO:0000312|MGI:MGI:2444804}	1	6	-	-	-	-	327.5	Biorientation of chromosomes in cell division protein 1-like 1	Mus musculus
E9Q8Q8	Spaca6	1	-	-	-	-	-	38.5	Sperm acrosome membrane-associated protein 6	Mus musculus
G3UZ78	Adgb	1	-	-	-	-	-	188.6	Androglobin	Mus musculus
O08579	Emd	1	-	2	-	-	-	29.4	Emerin	Mus musculus
O08665	Sema3a	1	3	3	4	1	7	88.8	Semaphorin-3A	Mus musculus
O08756	Hsd17b10	1	-	2	-	-	-	27.4	3-hydroxyacyl-CoA dehydrogenase type-2	Mus musculus
O09158	Cyp3a25	1	-	-	-	-	-	58.1	Cytochrome P450 3A25	Mus musculus
O35083	Agpat1	1	1	2	-	-	3	31.7	1-acyl-sn-glycerol-3-phosphate acyltransferase alpha	Mus musculus
O35231	Kifc3	1	-	-	-	-	-	92.6	Kinesin-like protein KIFC3	Mus musculus
O35387	Hax1	1	-	-	-	-	-	31.7	HCLS1-associated protein X-1	Mus musculus
O35405	Pld3	1	-	3	-	-	3	54.4	Phospholipase D3	Mus musculus
O35492	Clk3	1	-	-	2	-	-	73.8	Dual specificity protein kinase CLK3	Mus musculus
O35681	Syt3	1	1	-	-	-	-	63.3	Synaptotagmin-3	Mus musculus
O35682	Myadm	1	1	-	-	-	-	35.3	Myeloid-associated differentiation marker	Mus musculus
O35691	Pnn	1	1	-	1	-	-	82.4	Pinin	Mus musculus
O35963	Rab33b	1	1	-	-	-	-	25.8	Ras-related protein Rab-33B	Mus musculus
O54833	Csnk2a2	1	1	1	-	-	-	41.2	Casein kinase II subunit alpha'	Mus musculus
O54834	Arhgap6	1	-	-	-	-	-	108.8	Rho GTPase-activating protein 6	Mus musculus
O54983	Crym	1	-	1	-	-	-	33.5	Ketimine reductase mu-crystallin	Mus musculus
O55047	Tlk2	1	1	-	-	-	-	82.3	Serine/threonine-protein kinase tousled-like 2	Mus musculus
O55091	Impact	1	3	2	-	2	1	36.3	Protein IMPACT	Mus musculus
O55100	Syngr1	1	-	2	-	-	-	25.7	Synaptogyrin-1	Mus musculus
O55106	Strn	1	2	5	-	-	2	86	Striatin	Mus musculus
O70166	Stmn3	1	-	2	-	-	-	21	Stathmin-3	Mus musculus
O70252	Hmox2	1	-	-	-	-	-	35.7	Heme oxygenase 2	Mus musculus
O70310	Nmt1	1	1	-	3	2	1	56.9	Glycylpeptide N-tetradecanoyltransferase 1	Mus musculus
O70324	Slc16a2	1	1	2	-	-	-	60	Monocarboxylate transporter 8	Mus musculus
O70325	Gpx4	1	1	2	-	-	1	22.1	Phospholipid hydroperoxide glutathione peroxidase, mitochondrial	Mus musculus
O70589	Cask	1	1	3	-	-	-	105.1	Peripheral plasma membrane protein CASK	Mus musculus
O88307	Sorl1	1	1	4	-	-	-	247.1	Sortilin-related receptor	Mus musculus
O88322	Nid2	1	-	-	-	-	-	153.9	Nidogen-2	Mus musculus
O88455	Dhcr7	1	1	1	-	-	-	53.9	7-dehydrocholesterol reductase	Mus musculus
O88572	Lrp6	1	-	-	-	-	-	180.3	Low-density lipoprotein receptor-related protein 6	Mus musculus
O88630	Gosr1	1	-	-	-	-	-	28.5	Golgi SNAP receptor complex member 1	Mus musculus
O88665	Brd7	1	1	-	1	1	-	74	Bromodomain-containing protein 7	Mus musculus
O88705	Hcn3	1	-	-	-	-	-	86.6	Potassium/sodium hyperpolarization-activated cyclic nucleotide-gated channel 3	Mus musculus
O88712	Ctbp1	1	1	-	-	-	1	47.7	C-terminal-binding protein 1	Mus musculus
O88738	Birc6	1	2	1	-	1	3	532.2	Baculoviral IAP repeat-containing protein 6	Mus musculus
O88983	Stx8	1	1	-	-	-	-	26.9	Syntaxin-8	Mus musculus
O89051	Itm2b	1	-	-	-	-	-	30.3	Integral membrane protein 2B	Mus musculus
O89114	Dnajb5	1	3	-	-	-	-	39.1	DnaJ homolog subfamily B member 5	Mus musculus
P01668	-	1	-	-	1	-	-	12	Ig kappa chain V-III region PC 7210	Mus musculus
P01753	-	1	1	-	-	-	-	12.9	Ig heavy chain V region 186-1	Mus musculus
P01831	Thy1	1	1	3	1	1	3	18.1	Thy-1 membrane glycoprotein	Mus musculus
P01868	Ighg1	1	1	-	1	-	1	35.7	Ig gamma-1 chain C region secreted form	Mus musculus
P03930	Mtatp8	1	-	2	1	-	-	7.8	ATP synthase protein 8	Mus musculus
P03987	-	1	2	-	4	1	1	43.9	Ig gamma-3 chain C region	Mus musculus
P04071	Klk1b16	1	-	-	-	-	-	28.7	Kallikrein 1-related peptidase b16	Mus musculus
P04627	Araf	1	2	-	-	-	-	67.6	Serine/threonine-protein kinase A-Raf	Mus musculus
P05480	Src	1	-	1	-	-	2	60.6	Neuronal proto-oncogene tyrosine-protein kinase Src	Mus musculus
P06837	Gap43	1	2	3	1	3	3	23.6	Neuromodulin	Mus musculus
P07724	Alb	1	-	-	1	-	-	68.7	Serum albumin	Mus musculus
P09631	Hoxa9	1	-	-	-	-	-	29.9	Homeobox protein Hox-A9	Mus musculus
P0C090	Rc3h2	1	1	4	-	-	-	131.3	Roquin-2	Mus musculus
P0CG14	Chtf8	1	-	-	-	-	-	52.2	Chromosome transmission fidelity protein 8 homolog isoform 2	Mus musculus
P11369	Pol	1	-	-	-	-	-	149.6	LINE-1 retrotransposable element ORF2 protein	Mus musculus
P11627	L1cam	1	-	-	-	-	-	141	Neural cell adhesion molecule L1	Mus musculus
P12023	App	1	2	-	-	-	-	86.7	Amyloid beta A4 protein	Mus musculus
P12787	Cox5a	1	2	2	-	-	-	16.1	Cytochrome c oxidase subunit 5A, mitochondrial	Mus musculus
P12979	Myog	1	1	1	-	1	1	25.2	Myogenin	Mus musculus
P14206	Rpsa	1	-	-	1	-	-	32.8	40S ribosomal protein SA	Mus musculus
P14231	Atp1b2	1	2	2	-	-	2	33.3	Sodium/potassium-transporting ATPase subunit beta-2	Mus musculus
P14685	Psmd3	1	2	4	-	-	1	60.7	26S proteasome non-ATPase regulatory subunit 3	Mus musculus
P16388	Kcna1	1	-	1	-	-	-	56.4	Potassium voltage-gated channel subfamily A member 1	Mus musculus
P17710	Hk1	1	1	8	-	-	2	108.3	Hexokinase-1	Mus musculus
P17809	Slc2a1	1	-	-	-	-	-	54	Solute carrier family 2, facilitated glucose transporter member 1	Mus musculus
P18052	Ptpra	1	2	-	-	-	-	93.7	Receptor-type tyrosine-protein phosphatase alpha	Mus musculus
P18525	-	1	-	-	1	-	-	12.9	Ig heavy chain V region 5-84	Mus musculus
P19783	Cox4i1	1	5	2	-	-	-	19.5	Cytochrome c oxidase subunit 4 isoform 1, mitochondrial	Mus musculus
P20917	Mag	1	1	-	1	-	-	69.3	Myelin-associated glycoprotein	Mus musculus
P21271	Myo5b	1	-	-	-	-	-	210.6	Unconventional myosin-Vb	Mus musculus
P23116	Eif3a	1	-	2	-	-	-	161.9	Eukaryotic translation initiation factor 3 subunit A	Mus musculus
P24270	Cat	1	-	-	1	-	1	59.8	Catalase	Mus musculus
P26049	Gabra3	1	2	-	-	-	-	55.4	Gamma-aminobutyric acid receptor subunit alpha-3	Mus musculus
P26645	Marcks	1	2	3	2	3	3	29.7	Myristoylated alanine-rich C-kinase substrate	Mus musculus
P27600	Gna12	1	2	-	2	1	2	44.1	Guanine nucleotide-binding protein subunit alpha-12	Mus musculus
P28028	Braf	1	-	-	-	-	-	88.8	Serine/threonine-protein kinase B-raf	Mus musculus
P28658	Atxn10	1	-	1	-	-	-	53.7	Ataxin-10	Mus musculus
P29788	Vtn	1	-	1	-	-	-	54.8	Vitronectin	Mus musculus
P30275	Ckmt1	1	-	1	2	-	2	47	Creatine kinase U-type, mitochondrial	Mus musculus
P31230	Aimp1	1	4	1	-	-	4	34	Aminoacyl tRNA synthase complex-interacting multifunctional protein 1	Mus musculus
P32211	Chrm4	1	-	-	-	-	-	53	Muscarinic acetylcholine receptor M4	Mus musculus
P32883	Kras	1	8	-	5	7	4	21.7	GTPase KRas	Mus musculus
P35278	Rab5c	1	2	5	-	1	4	23.4	Ras-related protein Rab-5C	Mus musculus
P35283	Rab12	1	-	1	-	-	-	27.3	Ras-related protein Rab-12	Mus musculus
P35550	Fbl	1	-	-	-	1	-	34.3	rRNA 2'-O-methyltransferase fibrillarin	Mus musculus
P35583	Foxa2	1	-	-	-	-	-	48.5	Hepatocyte nuclear factor 3-beta	Mus musculus
P35822	Ptprk	1	-	-	-	-	-	164.2	Receptor-type tyrosine-protein phosphatase kappa	Mus musculus
P38060	Hmgcl	1	-	2	-	-	-	34.2	Hydroxymethylglutaryl-CoA lyase, mitochondrial	Mus musculus
P40749	Syt4	1	4	-	-	1	-	47.7	Synaptotagmin-4	Mus musculus
P42859	Htt	1	-	1	-	-	1	344.7	Huntingtin	Mus musculus
P42932	Cct8	1	-	3	-	-	3	59.6	T-complex protein 1 subunit theta	Mus musculus
P46978	Stt3a	1	1	4	-	-	1	80.6	Dolichyl-diphosphooligosaccharide--protein glycosyltransferase subunit STT3A	Mus musculus
P47740	Aldh3a2	1	1	-	1	1	1	54	Fatty aldehyde dehydrogenase	Mus musculus
P47758	Srprb	1	2	1	-	-	1	29.6	Signal recognition particle receptor subunit beta	Mus musculus
P47856	Gfpt1	1	-	1	-	-	-	78.5	Glutamine--fructose-6-phosphate aminotransferase [isomerizing] 1	Mus musculus
P47964	Rpl36	1	-	1	-	-	-	12.2	60S ribosomal protein L36	Mus musculus
P48318	Gad1	1	-	2	-	-	2	66.6	Glutamate decarboxylase 1	Mus musculus
P48320	Gad2	1	-	1	-	-	1	65.2	Glutamate decarboxylase 2	Mus musculus
P48678	Lmna	1	-	-	-	-	-	74.2	Prelamin-A/C	Mus musculus
P48794	Spam1	1	-	-	-	-	-	58.5	Hyaluronidase PH-20	Mus musculus
P48972	Mybl2	1	-	-	-	-	-	79.1	Myb-related protein B	Mus musculus
P50136	Bckdha	1	-	-	-	-	-	50.4	2-oxoisovalerate dehydrogenase subunit alpha, mitochondrial	Mus musculus
P50586	Tub	1	-	-	-	-	1	55.4	Tubby protein	Mus musculus
P51174	Acadl	1	-	1	-	-	1	47.9	Long-chain specific acyl-CoA dehydrogenase, mitochondrial	Mus musculus
P51175	Ppox	1	1	2	-	1	1	50.9	Protoporphyrinogen oxidase	Mus musculus
P51655	Gpc4	1	-	-	-	-	-	62.6	Glypican-4	Mus musculus
P51791	Clcn3	1	1	-	-	-	-	90.9	H(+)/Cl(-) exchange transporter 3	Mus musculus
P52430	Pon1	1	-	-	-	-	-	39.6	Serum paraoxonase/arylesterase 1	Mus musculus
P52800	Efnb2	1	-	-	-	-	-	37.2	Ephrin-B2	Mus musculus
P55194	Sh3bp1	1	-	-	-	-	-	65.3	SH3 domain-binding protein 1	Mus musculus
P55821	Stmn2	1	1	1	-	-	1	20.8	Stathmin-2	Mus musculus
P56135	Atp5j2	1	2	3	-	-	3	10.3	ATP synthase subunit f, mitochondrial	Mus musculus
P56379	Mp68	1	1	-	-	1	1	6.7	6.8 kDa mitochondrial proteolipid	Mus musculus
P56695	Wfs1	1	1	5	-	-	-	100.6	Wolframin	Mus musculus
P57776	Eef1d	1	2	2	1	-	1	31.3	Elongation factor 1-delta	Mus musculus
P58390	Kcnn2	1	1	-	-	-	-	91.6	Small conductance calcium-activated potassium channel protein 2	Mus musculus
P58468	Fam207a	1	2	-	-	2	-	24.8	Protein FAM207A	Mus musculus
P58802	Tbc1d10a	1	2	1	2	-	2	56.2	TBC1 domain family member 10A	Mus musculus
P59017	Bcl2l13	1	-	-	-	-	-	46.7	Bcl-2-like protein 13	Mus musculus
P59328	Wdhd1	1	-	-	-	-	-	124.3	WD repeat and HMG-box DNA-binding protein 1	Mus musculus
P59481	Lman2l	1	2	1	-	-	1	39.9	VIP36-like protein	Mus musculus
P59648	Fxyd7	1	-	-	-	-	-	8.5	FXYD domain-containing ion transport regulator 7	Mus musculus
P59823	Il1rapl1	1	-	-	1	-	-	79.6	Interleukin-1 receptor accessory protein-like 1	Mus musculus
P60060	Sec61g	1	1	2	-	-	-	7.7	Protein transport protein Sec61 subunit gamma	Mus musculus
P60191	Rims4	1	1	7	-	-	-	29.3	Regulating synaptic membrane exocytosis protein 4	Mus musculus
P60766	Cdc42	1	1	3	-	-	2	21.3	Cell division control protein 42 homolog	Mus musculus
P61089	Ube2n	1	-	1	-	-	1	17.1	Ubiquitin-conjugating enzyme E2 N	Mus musculus
P61327	Magoh	1	1	-	-	-	-	17.2	Protein mago nashi homolog	Mus musculus
P61750	Arf4	1	-	-	-	-	-	20.4	ADP-ribosylation factor 4	Mus musculus
P61793	Lpar1	1	1	-	-	-	-	41.1	Lysophosphatidic acid receptor 1	Mus musculus
P62204	Calm1	1	1	1	1	-	1	16.8	Calmodulin	Mus musculus
P62320	Snrpd3	1	3	1	2	1	-	13.9	Small nuclear ribonucleoprotein Sm D3	Mus musculus
P62334	Psmc6	1	1	3	-	-	-	44.2	26S protease regulatory subunit 10B	Mus musculus
P62482	Kcnab2	1	1	-	-	-	-	41	Voltage-gated potassium channel subunit beta-2	Mus musculus
P62627	Dynlrb1	1	5	2	2	-	2	11	Dynein light chain roadblock-type 1	Mus musculus
P62858	Rps28	1	1	1	2	1	2	7.8	40S ribosomal protein S28	Mus musculus
P62892	Rpl39	1	1	1	1	1	1	6.4	60S ribosomal protein L39	Mus musculus
P63073	Eif4e	1	1	1	-	-	-	25.1	Eukaryotic translation initiation factor 4E	Mus musculus
P63089	Ptn	1	1	3	1	2	2	18.9	Pleiotrophin	Mus musculus
P63213	Gng2	1	-	2	-	1	1	7.9	Guanine nucleotide-binding protein G(I)/G(S)/G(O) subunit gamma-2	Mus musculus
P63216	Gng3	1	3	-	3	2	1	8.3	Guanine nucleotide-binding protein G(I)/G(S)/G(O) subunit gamma-3	Mus musculus
P63321	Rala	1	5	5	2	2	1	23.6	Ras-related protein Ral-A	Mus musculus
P67984	Rpl22	1	3	4	3	4	2	14.8	60S ribosomal protein L22	Mus musculus
P69566	Ranbp9	1	-	-	-	-	-	71	Ran-binding protein 9	Mus musculus
P70205	Adcyap1r1	1	1	-	-	-	-	56.6	Pituitary adenylate cyclase-activating polypeptide type I receptor	Mus musculus
P70279	Surf6	1	-	-	-	-	-	41.2	Surfeit locus protein 6	Mus musculus
P70280	Vamp7	1	-	1	-	-	-	25	Vesicle-associated membrane protein 7	Mus musculus
P70288	Hdac2	1	2	-	-	-	-	55.3	Histone deacetylase 2	Mus musculus
P70302	Stim1	1	4	2	-	-	1	77.6	Stromal interaction molecule 1	Mus musculus
P70310	Ntsr2	1	-	-	-	-	1	46.4	Neurotensin receptor type 2	Mus musculus
P70402	Mybph	1	-	-	-	-	-	52.6	Myosin-binding protein H	Mus musculus
P70425	Rit2	1	-	1	-	-	-	24.8	GTP-binding protein Rit2	Mus musculus
P80315	Cct4	1	1	4	1	1	1	58.1	T-complex protein 1 subunit delta	Mus musculus
P84075	Hpca	1	1	1	1	1	1	22.4	Neuron-specific calcium-binding protein hippocalcin	Mus musculus
P84084	Arf5	1	2	-	-	-	1	20.5	ADP-ribosylation factor 5	Mus musculus
P84089	Erh	1	-	-	-	-	-	12.3	Enhancer of rudimentary homolog	Mus musculus
P97447	Fhl1	1	1	-	1	-	-	31.9	Four and a half LIM domains protein 1	Mus musculus
P97450	Atp5j	1	2	5	-	-	2	12.5	ATP synthase-coupling factor 6, mitochondrial	Mus musculus
P97762	rp9	1	-	-	1	2	-	25.3	Retinitis pigmentosa 9 protein homolog	Mus musculus
P97868	Rbbp6	1	1	-	2	4	1	199.6	E3 ubiquitin-protein ligase RBBP6	Mus musculus
P97929	Brca2	1	-	-	-	-	-	370.7	Breast cancer type 2 susceptibility protein homolog	Mus musculus
P97952	Scn1b	1	1	-	-	-	-	24.6	Sodium channel subunit beta-1	Mus musculus
P98086	C1qa	1	-	-	1	-	1	26	Complement C1q subcomponent subunit A	Mus musculus
Q01063	Pde4d	1	-	1	1	-	1	84.6	cAMP-specific 3',5'-cyclic phosphodiesterase 4D	Mus musculus
Q01405	Sec23a	1	-	-	-	-	-	86.2	Protein transport protein Sec23A	Mus musculus
Q02566	Myh6	1	-	-	1	-	-	223.6	Myosin-6	Mus musculus
Q02956	Prkcz	1	-	-	-	-	-	67.7	Protein kinase C zeta type	Mus musculus
Q05860	Fmn1	1	-	-	-	-	-	163.6	Formin-1	Mus musculus
Q05D44	Eif5b	1	10	2	3	3	6	137.6	Eukaryotic translation initiation factor 5B	Mus musculus
Q07417	Acads	1	-	-	-	-	1	44.9	Short-chain specific acyl-CoA dehydrogenase, mitochondrial	Mus musculus
Q07646	Mest	1	1	4	1	-	2	38.9	Mesoderm-specific transcript protein	Mus musculus
Q0P678	Zc3h18	1	-	-	1	1	-	105.7	Zinc finger CCCH domain-containing protein 18	Mus musculus
Q0VBF8	-	1	2	1	-	-	1	15	Protein stum homolog	Mus musculus
Q11011	Npepps	1	-	-	-	-	1	103.3	Puromycin-sensitive aminopeptidase	Mus musculus
Q14AI6	Rpusd3	1	-	-	-	-	-	38.1	RNA pseudouridylate synthase domain-containing protein 3	Mus musculus
Q14CH7	Aars2	1	1	2	-	-	-	106.8	Alanine--tRNA ligase, mitochondrial	Mus musculus
Q2TBE6	Pi4k2a	1	-	3	-	-	-	54.3	Phosphatidylinositol 4-kinase type 2-alpha	Mus musculus
Q2VPQ9	Meaf6	1	-	-	-	-	-	21.6	Chromatin modification-related protein MEAF6	Mus musculus
Q3TIX9	Usp39	1	-	-	2	1	-	65.1	U4/U6.U5 tri-snRNP-associated protein 2	Mus musculus
Q3TLI0	Trappc10	1	-	2	-	-	-	141.6	Trafficking protein particle complex subunit 10	Mus musculus
Q3TTA7	Cblb	1	-	-	-	-	-	109.1	E3 ubiquitin-protein ligase CBL-B	Mus musculus
Q3TWI9	Tmem63b	1	-	-	-	-	-	94.8	CSC1-like protein 2	Mus musculus
Q3TXS7	Psmd1	1	2	3	-	-	-	105.7	26S proteasome non-ATPase regulatory subunit 1	Mus musculus
Q3TY60	Fam131b	1	2	2	-	-	1	36	Protein FAM131B	Mus musculus
Q3U1Y4	Dennd4b	1	-	3	-	-	-	164.7	DENN domain-containing protein 4B	Mus musculus
Q3U3C9	Gse1	1	-	-	-	-	-	136.2	Genetic suppressor element 1	Mus musculus
Q3U9G9	Lbr	1	-	-	2	-	-	71.4	Lamin-B receptor	Mus musculus
Q3UGY8	Arfgef3	1	3	1	-	2	2	240.1	Brefeldin A-inhibited guanine nucleotide-exchange protein 3	Mus musculus
Q3UH66	Wnk2	1	2	5	-	1	-	227.5	Serine/threonine-protein kinase WNK2	Mus musculus
Q3UH99	Shisa6	1	3	2	-	-	1	58.4	Protein shisa-6 homolog	Mus musculus
Q3UHD1	Bai1	1	3	-	-	-	-	173.3	Brain-specific angiogenesis inhibitor 1	Mus musculus
Q3UHU5	Soga2	1	-	3	-	-	-	213.9	Microtubule cross-linking factor 1	Mus musculus
Q3UN04	Usp30	1	1	1	-	1	1	58.2	Ubiquitin carboxyl-terminal hydrolase 30	Mus musculus
Q3UNZ8	-	1	2	1	1	-	-	37.8	Quinone oxidoreductase-like protein 2	Mus musculus
Q3UQ28	Pxdn	1	1	-	-	-	-	165.1	Peroxidasin homolog	Mus musculus
Q3URS9	Ccdc51	1	1	-	-	-	1	45.1	Coiled-coil domain-containing protein 51	Mus musculus
Q3UTJ2	Sorbs2	1	-	3	-	-	-	132.3	Sorbin and SH3 domain-containing protein 2	Mus musculus
Q3UV16	Itpripl2	1	-	-	-	-	-	58.7	Inositol 1,4,5-trisphosphate receptor-interacting protein-like 2	Mus musculus
Q3UVC0	Ksr2	1	-	-	-	-	-	108.6	Kinase suppressor of Ras 2	Mus musculus
Q3UVK0	Ermp1	1	-	-	-	-	-	100.1	Endoplasmic reticulum metallopeptidase 1	Mus musculus
Q3UVX5	Grm5	1	2	7	-	-	-	131.9	Metabotropic glutamate receptor 5	Mus musculus
Q3UX43	Ankrd13c	1	-	-	-	-	-	60.1	Ankyrin repeat domain-containing protein 13C	Mus musculus
Q3V0F0	Rimbp3	1	-	-	-	-	-	163.6	RIMS-binding protein 3	Mus musculus
Q3V0Q1	Dnah12	1	-	-	-	-	-	356.2	Dynein heavy chain 12, axonemal	Mus musculus
Q45VK7	Dync2h1	1	1	-	-	-	-	492.3	Cytoplasmic dynein 2 heavy chain 1	Mus musculus
Q499X9	Mars2	1	-	-	-	-	-	65.8	Methionine--tRNA ligase, mitochondrial	Mus musculus
Q4FK66	Prpf38a	1	1	-	4	2	-	37.4	Pre-mRNA-splicing factor 38A	Mus musculus
Q4FZF3	Ddx49	1	-	-	-	-	-	54.1	Probable ATP-dependent RNA helicase DDX49	Mus musculus
Q52KR3	Prune2	1	-	6	-	-	1	339.5	Protein prune homolog 2	Mus musculus
Q5DTY9	Kctd16	1	1	2	-	-	-	49	BTB/POZ domain-containing protein KCTD16	Mus musculus
Q5GH67	Xkr4	1	-	-	-	-	-	71.5	XK-related protein 4	Mus musculus
Q5HZI9	Slc25a51	1	-	1	-	-	-	33.7	Solute carrier family 25 member 51	Mus musculus
Q5NCX5	Neurl4	1	-	2	-	-	-	167.6	Neuralized-like protein 4	Mus musculus
Q5PRF0	Heatr5a	1	-	-	-	-	-	219.9	HEAT repeat-containing protein 5A	Mus musculus
Q5SFM8	Rbm27	1	2	-	2	1	-	118.6	RNA-binding protein 27	Mus musculus
Q5SSZ5	Tns3	1	2	2	-	-	-	155.6	Tensin-3	Mus musculus
Q5SUV5	Mylk4	1	1	1	-	-	-	43.9	Myosin light chain kinase family member 4	Mus musculus
Q5SWW4	Med13	1	1	-	-	-	-	238.6	Mediator of RNA polymerase II transcription subunit 13	Mus musculus
Q5SXY1	Specc1	1	-	1	-	-	-	118.1	Cytospin-B	Mus musculus
Q60631	Grb2	1	1	3	-	-	1	25.2	Growth factor receptor-bound protein 2	Mus musculus
Q60771	Cldn11	1	-	-	-	-	-	22.1	Claudin-11	Mus musculus
Q60803	Traf3	1	-	-	-	1	-	64.3	TNF receptor-associated factor 3	Mus musculus
Q60809	Cnot7	1	-	-	-	-	-	32.7	CCR4-NOT transcription complex subunit 7	Mus musculus
Q60841	Reln	1	1	3	-	-	1	387.5	Reelin	Mus musculus
Q61140	Bcar1	1	-	1	-	-	-	94.3	Breast cancer anti-estrogen resistance protein 1	Mus musculus
Q61161	Map4k2	1	-	-	-	-	-	91.3	Mitogen-activated protein kinase kinase kinase kinase 2	Mus musculus
Q61165	Slc9a1	1	1	2	-	-	-	91.5	Sodium/hydrogen exchanger 1	Mus musculus
Q61214	Dyrk1a	1	1	-	-	-	-	85.5	Dual specificity tyrosine-phosphorylation-regulated kinase 1A	Mus musculus
Q61292	Lamb2	1	-	-	-	-	-	196.6	Laminin subunit beta-2	Mus musculus
Q61418	Clcn4	1	2	2	-	-	-	83.7	H(+)/Cl(-) exchange transporter 4	Mus musculus
Q61474	Msi1	1	-	3	-	-	-	39.1	RNA-binding protein Musashi homolog 1	Mus musculus
Q61495	Dsg1a	1	-	1	2	1	3	114.6	Desmoglein-1-alpha	Mus musculus
Q61545	Ewsr1	1	2	-	5	2	3	68.5	RNA-binding protein EWS	Mus musculus
Q61548	Snap91	1	2	4	2	1	3	91.9	Clathrin coat assembly protein AP180	Mus musculus
Q61559	Fcgrt	1	-	-	-	-	-	40.1	IgG receptor FcRn large subunit p51	Mus musculus
Q61655	Ddx19a	1	1	-	-	-	-	53.9	ATP-dependent RNA helicase DDX19A	Mus musculus
Q61699	Hsph1	1	4	1	-	-	1	96.4	Heat shock protein 105 kDa	Mus musculus
Q61937	Npm1	1	1	-	-	-	-	32.6	Nucleophosmin	Mus musculus
Q62074	Prkci	1	2	3	1	-	-	68.2	Protein kinase C iota type	Mus musculus
Q62137	Jak3	1	-	-	-	-	-	122.6	Tyrosine-protein kinase JAK3	Mus musculus
Q62172	Ralbp1	1	1	-	-	-	-	75	RalA-binding protein 1	Mus musculus
Q62241	Snrpc	1	1	-	2	1	-	17.4	U1 small nuclear ribonucleoprotein C	Mus musculus
Q62283	Tspan7	1	2	1	-	-	1	27.5	Tetraspanin-7	Mus musculus
Q62393	Tpd52	1	1	-	1	1	-	24.3	Tumor protein D52	Mus musculus
Q62445	Sp4	1	1	-	-	-	-	81.9	Transcription factor Sp4	Mus musculus
Q62465	Vat1	1	-	1	2	1	-	43.1	Synaptic vesicle membrane protein VAT-1 homolog	Mus musculus
Q62511	Zfp91	1	-	-	1	-	-	63.4	E3 ubiquitin-protein ligase ZFP91	Mus musculus
Q63810	Ppp3r1	1	2	2	-	-	2	19.3	Calcineurin subunit B type 1	Mus musculus
Q63912	Omg	1	-	1	1	-	2	49.3	Oligodendrocyte-myelin glycoprotein	Mus musculus
Q64012	Raly	1	1	-	2	-	-	33.2	RNA-binding protein Raly	Mus musculus
Q641K5	Nuak1	1	2	-	-	-	-	73.7	NUAK family SNF1-like kinase 1	Mus musculus
Q64519	Sdc3	1	4	1	-	-	-	46	Syndecan-3	Mus musculus
Q66T02	Plekhg5	1	-	-	-	-	-	118.9	Pleckstrin homology domain-containing family G member 5	Mus musculus
Q68ED2	Grm7	1	1	-	-	-	-	102.2	Metabotropic glutamate receptor 7	Mus musculus
Q68FD9	Kiaa1549	1	2	-	-	-	-	209.2	UPF0606 protein KIAA1549	Mus musculus
Q68FM6	Elfn2	1	1	1	-	-	-	90	Protein phosphatase 1 regulatory subunit 29	Mus musculus
Q69ZK0	Prex1	1	3	2	1	-	-	184.9	Phosphatidylinositol 3,4,5-trisphosphate-dependent Rac exchanger 1 protein	Mus musculus
Q69ZP3	Pnkd	1	1	1	2	1	-	43	Probable hydrolase PNKD	Mus musculus
Q69ZX8	Ablim3	1	-	1	-	-	-	77.6	Actin-binding LIM protein 3	Mus musculus
Q6A4J8	Usp7	1	1	1	-	-	1	128.5	Ubiquitin carboxyl-terminal hydrolase 7	Mus musculus
Q6AW69	Cgnl1	1	-	-	-	-	-	148.2	Cingulin-like protein 1	Mus musculus
Q6B966	Nlrp14	1	-	-	-	-	-	113.4	NACHT, LRR and PYD domains-containing protein 14	Mus musculus
Q6DFY8	Brinp2	1	-	1	-	-	-	89.2	BMP/retinoic acid-inducible neural-specific protein 2	Mus musculus
Q6DIB4	Nol4l	1	-	1	-	-	-	53.9	Nucleolar protein 4-like	Mus musculus
Q6DIC0	Smarca2	1	-	-	-	-	-	180.3	Probable global transcription activator SNF2L2	Mus musculus
Q6KAR6	Exoc3	1	3	-	2	-	-	86.5	Exocyst complex component 3	Mus musculus
Q6KAU4	Mvb12b	1	-	-	-	-	-	35.4	Multivesicular body subunit 12B	Mus musculus
Q6NVG1	Lpcat4	1	-	3	-	-	1	57.1	Lysophospholipid acyltransferase LPCAT4	Mus musculus
Q6NXI6	Rprd2	1	-	-	-	-	-	156.6	Regulation of nuclear pre-mRNA domain-containing protein 2	Mus musculus
Q6NXK7	Dpp10	1	-	-	-	-	-	90.8	Inactive dipeptidyl peptidase 10	Mus musculus
Q6NZL8	Scube1	1	-	1	-	-	-	111.6	Signal peptide, CUB and EGF-like domain-containing protein 1	Mus musculus
Q6NZM9	Hdac4	1	-	-	-	-	-	118.6	Histone deacetylase 4	Mus musculus
Q6P069	Sri	1	-	-	-	-	-	21.6	Sorcin	Mus musculus
Q6P2B1	Tnpo3	1	-	1	-	-	-	104.2	Transportin-3	Mus musculus
Q6P3E7	Hdac10	1	1	-	-	-	-	72.1	Histone deacetylase 10	Mus musculus
Q6P5U7	Nwd2	1	1	5	-	-	-	197.4	NACHT and WD repeat domain-containing protein 2	Mus musculus
Q6P7W0	Senp6	1	-	-	-	-	-	127	Sentrin-specific protease 6	Mus musculus
Q6P9R4	Arhgef18	1	3	1	-	-	-	114.3	Rho guanine nucleotide exchange factor 18	Mus musculus
Q6PDC0	Rundc3b	1	1	2	-	-	-	45.1	RUN domain-containing protein 3B	Mus musculus
Q6PE54	Dhx40	1	1	-	1	1	1	88.5	Probable ATP-dependent RNA helicase DHX40	Mus musculus
Q6PER3	Mapre3	1	-	1	1	-	-	32	Microtubule-associated protein RP/EB family member 3	Mus musculus
Q6PFD9	Nup98	1	-	-	-	-	1	197.2	Nuclear pore complex protein Nup98-Nup96	Mus musculus
Q6PFE7	Tmeff1	1	1	-	-	-	-	40.1	Tomoregulin-1	Mus musculus
Q6PFX7	Nyap1	1	1	-	-	-	-	87.7	Neuronal tyrosine-phosphorylated phosphoinositide-3-kinase adapter 1	Mus musculus
Q6PGF3	Med16	1	1	-	-	-	-	91.8	Mediator of RNA polymerase II transcription subunit 16	Mus musculus
Q6PGF7	Exoc8	1	3	4	-	-	1	81	Exocyst complex component 8	Mus musculus
Q6PHU5	Sort1	1	-	1	-	-	1	91.2	Sortilin	Mus musculus
Q6PHZ5	Rbm15b	1	-	-	-	-	-	97.1	Putative RNA-binding protein 15B	Mus musculus
Q6PHZ8	Kcnip4	1	1	-	-	-	-	28.8	Kv channel-interacting protein 4	Mus musculus
Q6PIX9	D11Wsu47e	1	2	-	-	-	-	60.3	Uncharacterized protein C17orf80 homolog	Mus musculus
Q6RHW0	Krt9	1	1	1	1	-	2	72.5	Keratin, type I cytoskeletal 9	Mus musculus
Q6RI63	Fam120b	1	-	1	-	-	-	89.3	Constitutive coactivator of peroxisome proliferator-activated receptor gamma	Mus musculus
Q6V4S5	Sdk2 {ECO:0000303|PubMed:15213259, ECO:0000312|MGI:MGI:2443847}	1	1	-	-	-	-	239.9	Protein sidekick-2	Mus musculus
Q6VNS1	Ntrk3	1	-	-	-	-	-	92.8	NT-3 growth factor receptor	Mus musculus
Q6Y7W8	Gigyf2	1	1	1	-	-	-	149.2	PERQ amino acid-rich with GYF domain-containing protein 2	Mus musculus
Q6ZPJ0	Tex2	1	11	1	-	-	-	125.2	Testis-expressed sequence 2 protein	Mus musculus
Q6ZQ03	Fnbp4	1	-	-	-	-	-	111.2	Formin-binding protein 4	Mus musculus
Q6ZQ88	Kdm1a	1	1	-	-	-	-	92.9	Lysine-specific histone demethylase 1A	Mus musculus
Q6ZWU9	Rps27	1	-	1	1	-	1	9.5	40S ribosomal protein S27	Mus musculus
Q70FJ1	Akap9	1	4	4	4	7	9	436.2	A-kinase anchor protein 9	Mus musculus
Q71M36	Cspg5	1	1	-	1	1	-	60.4	Chondroitin sulfate proteoglycan 5	Mus musculus
Q78PY7	Snd1	1	-	2	-	-	1	102.1	Staphylococcal nuclease domain-containing protein 1	Mus musculus
Q7SIG6	Asap2	1	-	1	2	2	2	106.8	Arf-GAP with SH3 domain, ANK repeat and PH domain-containing protein 2	Mus musculus
Q7TMY8	Huwe1	1	-	3	-	-	-	482.6	E3 ubiquitin-protein ligase HUWE1	Mus musculus
Q7TN02	Med26	1	4	-	-	1	-	64.7	Mediator of RNA polymerase II transcription subunit 26	Mus musculus
Q7TN98	Cpeb4	1	1	2	-	-	1	80.1	Cytoplasmic polyadenylation element-binding protein 4	Mus musculus
Q7TPM9	Mtmr10	1	-	2	-	-	-	88.2	Myotubularin-related protein 10	Mus musculus
Q7TSH2	Phkb	1	-	1	-	-	-	123.9	Phosphorylase b kinase regulatory subunit beta	Mus musculus
Q7TSS2	Ube2q1	1	3	1	-	-	-	46.2	Ubiquitin-conjugating enzyme E2 Q1	Mus musculus
Q7TSY6	Celf4	1	-	2	-	-	-	51.9	CUGBP Elav-like family member 4	Mus musculus
Q80TE4	Sipa1l2	1	1	1	-	-	-	189.4	Signal-induced proliferation-associated 1-like protein 2	Mus musculus
Q80TF3	Pcdh19	1	2	2	-	-	-	126	Protocadherin-19	Mus musculus
Q80TY0	Fnbp1	1	-	-	-	-	-	71.3	Formin-binding protein 1	Mus musculus
Q80UU9	Pgrmc2	1	2	1	-	-	-	23.3	Membrane-associated progesterone receptor component 2	Mus musculus
Q80UV9	Taf1	1	-	1	-	-	-	214.4	Transcription initiation factor TFIID subunit 1	Mus musculus
Q80UW8	Polr2e	1	-	-	-	-	-	24.6	DNA-directed RNA polymerases I, II, and III subunit RPABC1	Mus musculus
Q80UY2	Kcmf1	1	1	4	1	1	2	41.8	E3 ubiquitin-protein ligase KCMF1	Mus musculus
Q80VP9	Asphd2	1	1	3	-	-	-	38.7	Aspartate beta-hydroxylase domain-containing protein 2	Mus musculus
Q80WT0	Jph4	1	3	3	1	1	2	66	Junctophilin-4	Mus musculus
Q80X95	Rraga	1	-	-	-	-	-	36.6	Ras-related GTP-binding protein A	Mus musculus
Q80XC3	Usp6nl	1	12	13	-	-	-	93.6	USP6 N-terminal-like protein	Mus musculus
Q80XC6	Nrde2	1	3	-	1	-	-	133.5	Protein NRDE2 homolog	Mus musculus
Q80XI6	Map3k11	1	-	1	-	1	-	93.2	Mitogen-activated protein kinase kinase kinase 11	Mus musculus
Q80YE4	Aatk	1	-	-	-	-	-	144.6	Serine/threonine-protein kinase LMTK1	Mus musculus
Q80YT7	Pde4dip	1	1	1	1	1	-	250.6	Myomegalin	Mus musculus
Q80Z38	Shank2	1	1	4	-	-	-	159	SH3 and multiple ankyrin repeat domains protein 2	Mus musculus
Q80ZE5	Paqr8	1	-	-	-	-	-	40.4	Membrane progestin receptor beta	Mus musculus
Q80ZF8	Adgrb3	1	-	1	-	-	-	171.3	Adhesion G protein-coupled receptor B3	Mus musculus
Q80ZK0	Mrps10	1	1	-	-	-	-	18.7	28S ribosomal protein S10, mitochondrial	Mus musculus
Q80ZW2	Them6	1	1	1	-	-	-	23.8	Protein THEM6	Mus musculus
Q810U3	Nfasc	1	1	-	-	-	-	138	Neurofascin	Mus musculus
Q812E0	Cpeb2	1	-	2	-	-	-	58.4	Cytoplasmic polyadenylation element-binding protein 2	Mus musculus
Q8BFQ4	Wdr82	1	2	-	-	-	-	35.1	WD repeat-containing protein 82	Mus musculus
Q8BFU3	Rnf214	1	-	-	-	-	-	73.6	RING finger protein 214	Mus musculus
Q8BFZ9	Erlin2	1	-	5	-	-	2	37.9	Erlin-2	Mus musculus
Q8BG02	Ppp2r2c	1	1	-	-	-	-	51.5	Serine/threonine-protein phosphatase 2A 55 kDa regulatory subunit B gamma isoform	Mus musculus
Q8BG32	Psmd11	1	-	1	-	1	-	47.4	26S proteasome non-ATPase regulatory subunit 11	Mus musculus
Q8BGC0	Htatsf1	1	-	-	-	-	-	86.2	HIV Tat-specific factor 1 homolog	Mus musculus
Q8BGD9	Eif4b	1	-	-	1	-	-	68.8	Eukaryotic translation initiation factor 4B	Mus musculus
Q8BGJ9	U2af1l4	1	-	-	-	-	-	25.8	Splicing factor U2AF 26 kDa subunit	Mus musculus
Q8BGN5	Nipal3	1	3	-	-	-	-	44.8	NIPA-like protein 3	Mus musculus
Q8BGY2	Eif5a2	1	1	1	1	1	-	16.8	Eukaryotic translation initiation factor 5A-2	Mus musculus
Q8BGZ2	Fam168a	1	-	-	-	-	-	26.2	Protein FAM168A	Mus musculus
Q8BH24	Tm9sf4	1	2	-	-	-	-	74.7	Transmembrane 9 superfamily member 4	Mus musculus
Q8BHC1	Rab39b	1	2	1	-	-	-	24.6	Ras-related protein Rab-39B	Mus musculus
Q8BHI7	Elovl5	1	-	2	-	-	1	35.3	Elongation of very long chain fatty acids protein 5	Mus musculus
Q8BHJ9	Slu7	1	1	-	-	-	-	68.1	Pre-mRNA-splicing factor SLU7	Mus musculus
Q8BHL7	Cdc42se1	1	1	-	-	-	-	9.1	CDC42 small effector protein 1	Mus musculus
Q8BHS3	Rbm22	1	-	1	-	1	-	46.9	Pre-mRNA-splicing factor RBM22	Mus musculus
Q8BHS6	Armcx3	1	-	-	-	-	-	42.6	Armadillo repeat-containing X-linked protein 3	Mus musculus
Q8BI08	Mal2	1	1	-	-	-	-	19.1	Protein MAL2	Mus musculus
Q8BIF9	Znf787	1	-	-	-	-	-	40.5	Zinc finger protein 787	Mus musculus
Q8BIG7	Comtd1	1	1	1	-	-	-	29	Catechol O-methyltransferase domain-containing protein 1	Mus musculus
Q8BK63	Csnk1a1	1	-	2	1	-	1	38.9	Casein kinase I isoform alpha	Mus musculus
Q8BKN5	Tubgcp5	1	-	-	-	-	-	118	Gamma-tubulin complex component 5	Mus musculus
Q8BKX1	Baiap2	1	1	1	2	3	5	59.2	Brain-specific angiogenesis inhibitor 1-associated protein 2	Mus musculus
Q8BKZ9	Pdhx	1	-	1	2	1	2	54	Pyruvate dehydrogenase protein X component, mitochondrial	Mus musculus
Q8BL66	Eea1	1	3	3	2	4	4	160.9	Early endosome antigen 1	Mus musculus
Q8BL86	Mblac2	1	-	1	-	-	-	31.2	Metallo-beta-lactamase domain-containing protein 2	Mus musculus
Q8BL99	Dopey1	1	2	-	-	-	-	269.3	Protein dopey-1	Mus musculus
Q8BLK9	Rps6kc1	1	5	6	-	1	2	115.7	Ribosomal protein S6 kinase delta-1	Mus musculus
Q8BM55	Tmem214	1	-	1	-	-	1	76.4	Transmembrane protein 214	Mus musculus
Q8BM92	Cdh7	1	-	-	-	-	-	87.2	Cadherin-7	Mus musculus
Q8BMS4	Coq3	1	-	-	-	-	-	41	Ubiquinone biosynthesis O-methyltransferase, mitochondrial	Mus musculus
Q8BNA6	Fat3	1	1	7	-	-	-	502	Protocadherin Fat 3	Mus musculus
Q8BNW9	Kbtbd11	1	-	-	1	-	-	67.9	Kelch repeat and BTB domain-containing protein 11	Mus musculus
Q8BP22	Fam92a1	1	4	4	-	-	-	40	Protein FAM92A1	Mus musculus
Q8BQZ5	Cpsf4	1	3	2	2	1	1	23.7	Cleavage and polyadenylation specificity factor subunit 4	Mus musculus
Q8BR92	Palm2	1	1	-	-	-	-	42.1	Paralemmin-2	Mus musculus
Q8BRK8	Prkaa2	1	-	-	-	-	-	62	5'-AMP-activated protein kinase catalytic subunit alpha-2	Mus musculus
Q8BSF4	Pisd	1	1	2	-	1	-	45.9	Phosphatidylserine decarboxylase proenzyme	Mus musculus
Q8BSY0	Asph	1	-	2	-	-	1	83	Aspartyl/asparaginyl beta-hydroxylase	Mus musculus
Q8BTU1	Cfap20	1	2	-	3	-	-	22.7	Cilia- and flagella-associated protein 20	Mus musculus
Q8BUL6	Plekha1	1	1	-	-	-	-	43.4	Pleckstrin homology domain-containing family A member 1	Mus musculus
Q8BUN5	Smad3	1	1	-	1	-	1	48.1	Mothers against decapentaplegic homolog 3	Mus musculus
Q8BUV3	Gphn	1	1	-	-	-	-	83.3	Gephyrin	Mus musculus
Q8BUY8	Gprasp2	1	2	-	-	-	-	92.8	G-protein coupled receptor-associated sorting protein 2	Mus musculus
Q8BVY0	Rsl1d1	1	1	-	-	-	-	50.4	Ribosomal L1 domain-containing protein 1	Mus musculus
Q8BWR2	Pithd1	1	1	1	-	-	1	24.2	PITH domain-containing protein 1	Mus musculus
Q8BWS5	Gprin3	1	1	2	-	1	-	80.5	G protein-regulated inducer of neurite outgrowth 3	Mus musculus
Q8BWW4	Larp4	1	-	-	-	-	-	79.8	La-related protein 4	Mus musculus
Q8BX57	Pxk	1	-	-	-	-	3	65.2	PX domain-containing protein kinase-like protein	Mus musculus
Q8BZ05	Arap2	1	5	1	-	-	-	193.4	Arf-GAP with Rho-GAP domain, ANK repeat and PH domain-containing protein 2	Mus musculus
Q8C008	Dzank1	1	-	2	-	-	-	85	Double zinc ribbon and ankyrin repeat-containing protein 1	Mus musculus
Q8C078	Camkk2	1	1	1	-	-	-	64.6	Calcium/calmodulin-dependent protein kinase kinase 2	Mus musculus
Q8C159	Ttc22	1	-	-	-	-	-	63.1	Tetratricopeptide repeat protein 22	Mus musculus
Q8C170	Myo9a	1	1	4	-	-	-	292.1	Unconventional myosin-IXa	Mus musculus
Q8C176	Taf2	1	-	1	7	-	4	127	Transcription initiation factor TFIID subunit 2	Mus musculus
Q8C3Q5	Shisa7	1	1	4	-	-	1	58.3	Protein shisa-7	Mus musculus
Q8C5Q4	Grsf1	1	2	6	-	-	-	53.1	G-rich sequence factor 1	Mus musculus
Q8C5W0	Clmn	1	1	1	-	-	-	117.2	Calmin	Mus musculus
Q8C729	Fam126b	1	-	-	-	1	1	58.6	Protein FAM126B	Mus musculus
Q8C761	Wdr60	1	5	1	1	1	4	115.4	WD repeat-containing protein 60	Mus musculus
Q8C7Q4	Rbm4	1	-	-	-	-	-	40	RNA-binding protein 4	Mus musculus
Q8C7X2	Emc1	1	1	13	-	-	4	111.6	ER membrane protein complex subunit 1	Mus musculus
Q8C863	Itch	1	-	-	2	-	-	99	E3 ubiquitin-protein ligase Itchy	Mus musculus
Q8CA95	Pde10a	1	-	1	-	-	1	89.4	cAMP and cAMP-inhibited cGMP 3',5'-cyclic phosphodiesterase 10A	Mus musculus
Q8CAE9	Podxl2	1	-	-	-	-	-	65	Podocalyxin-like protein 2	Mus musculus
Q8CBY8	Dctn4	1	-	4	1	1	2	53.1	Dynactin subunit 4	Mus musculus
Q8CE46	Pus7l	1	1	-	-	-	-	79.2	Pseudouridylate synthase 7 homolog-like protein	Mus musculus
Q8CEE7	Rdh13	1	-	-	-	1	-	36.5	Retinol dehydrogenase 13	Mus musculus
Q8CGB3	Uaca	1	-	-	1	-	-	160.8	Uveal autoantigen with coiled-coil domains and ankyrin repeats	Mus musculus
Q8CGE9	Rgs12	1	2	1	-	-	-	149.6	Regulator of G-protein signaling 12	Mus musculus
Q8CGQ8	Slc24a4 {ECO:0000312|MGI:MGI:2447362}	1	-	-	-	-	-	69	Sodium/potassium/calcium exchanger 4	Mus musculus
Q8CGY8	Ogt	1	1	3	-	-	-	117	UDP-N-acetylglucosamine--peptide N-acetylglucosaminyltransferase 110 kDa subunit	Mus musculus
Q8CHT1	Ngef	1	1	1	-	1	1	82.2	Ephexin-1	Mus musculus
Q8CIB5	Fermt2	1	-	-	-	-	-	77.8	Fermitin family homolog 2	Mus musculus
Q8CJF9	Eif2c3	1	-	-	-	-	-	97.3	Protein argonaute-3	Mus musculus
Q8CJH3	Plxnb1	1	-	-	-	-	-	231.4	Plexin-B1	Mus musculus
Q8K097	Faim2	1	4	2	-	-	-	35.3	Protein lifeguard 2	Mus musculus
Q8K0C4	Cyp51a1	1	2	1	-	-	1	56.8	Lanosterol 14-alpha demethylase	Mus musculus
Q8K0D7	Wrb	1	-	-	-	-	-	19.9	Tail-anchored protein insertion receptor WRB	Mus musculus
Q8K0P3	Tldc1	1	4	-	-	-	-	50.8	TLD domain-containing protein 1	Mus musculus
Q8K183	Pdxk	1	-	-	-	-	-	35	Pyridoxal kinase	Mus musculus
Q8K211	Slc31a1	1	1	1	-	-	-	22	High affinity copper uptake protein 1	Mus musculus
Q8K2F0	Brd3	1	4	-	-	-	-	79.8	Bromodomain-containing protein 3	Mus musculus
Q8K2P1	Lurap1l	1	1	-	-	-	-	23.7	Leucine rich adaptor protein 1-like	Mus musculus
Q8K2X1	Atp10d	1	1	-	-	-	-	158.3	Probable phospholipid-transporting ATPase VD	Mus musculus
Q8K2Y3	Eva1b	1	-	-	-	-	-	18.3	Protein eva-1 homolog B	Mus musculus
Q8K386	Rab15	1	2	2	1	-	1	24.3	Ras-related protein Rab-15	Mus musculus
Q8K3B1	Fbxo45	1	-	-	-	-	-	30.6	F-box/SPRY domain-containing protein 1	Mus musculus
Q8K449	Abca9	1	-	-	-	-	-	183.1	ATP-binding cassette sub-family A member 9	Mus musculus
Q8K4P0	Wdr33	1	2	-	2	3	-	145.3	pre-mRNA 3' end processing protein WDR33	Mus musculus
Q8R066	C1qtnf4	1	-	1	-	-	-	35.1	Complement C1q tumor necrosis factor-related protein 4	Mus musculus
Q8R071	Itpka	1	1	-	-	-	-	50.9	Inositol-trisphosphate 3-kinase A	Mus musculus
Q8R0F5	Rbmx2	1	-	-	-	1	-	37.5	RNA-binding motif protein, X-linked 2	Mus musculus
Q8R173	Zdhhc3	1	-	-	-	-	-	34	Palmitoyltransferase ZDHHC3	Mus musculus
Q8R2R9	Ap3m2	1	4	3	3	-	4	46.9	AP-3 complex subunit mu-2	Mus musculus
Q8R2V5	Adap2	1	2	-	1	-	2	44	Arf-GAP with dual PH domain-containing protein 2	Mus musculus
Q8R2Y0	Abhd6	1	2	2	1	1	1	38.2	Monoacylglycerol lipase ABHD6	Mus musculus
Q8R2Y8	Ptrh2	1	2	2	-	-	2	19.5	Peptidyl-tRNA hydrolase 2, mitochondrial	Mus musculus
Q8R307	Vps18	1	-	2	-	1	-	110.2	Vacuolar protein sorting-associated protein 18 homolog	Mus musculus
Q8R3Q2	Ppp6r2	1	-	-	-	-	-	100.5	Serine/threonine-protein phosphatase 6 regulatory subunit 2	Mus musculus
Q8R3T5	Stxbp6	1	3	-	-	-	-	23.7	Syntaxin-binding protein 6	Mus musculus
Q8R516	Mib2	1	-	1	-	-	-	106	E3 ubiquitin-protein ligase MIB2	Mus musculus
Q8R554	Otud7a	1	2	-	-	-	-	100.8	OTU domain-containing protein 7A	Mus musculus
Q8R5J9	Arl6ip5	1	1	1	1	-	-	21.6	PRA1 family protein 3	Mus musculus
Q8R5L3	Vps39	1	2	1	-	2	-	101.7	Vam6/Vps39-like protein	Mus musculus
Q8VBT0	Tmx1	1	2	2	-	-	-	31.4	Thioredoxin-related transmembrane protein 1	Mus musculus
Q8VCD6	Reep2	1	3	2	1	2	1	28.4	Receptor expression-enhancing protein 2	Mus musculus
Q8VD65	Pik3r4	1	-	2	-	-	-	152.6	Phosphoinositide 3-kinase regulatory subunit 4	Mus musculus
Q8VDP2	-	1	1	-	1	1	1	25.6	UPF0428 protein CXorf56 homolog	Mus musculus
Q8VDP4	Ccar2	1	1	-	-	-	-	103	Cell cycle and apoptosis regulator protein 2	Mus musculus
Q8VDP6	Cdipt	1	-	1	-	-	-	23.6	CDP-diacylglycerol--inositol 3-phosphatidyltransferase	Mus musculus
Q8VDR9	Dock6	1	-	-	-	-	-	233.3	Dedicator of cytokinesis protein 6	Mus musculus
Q8VDS8	Stx18	1	-	1	-	-	-	38.4	Syntaxin-18	Mus musculus
Q8VDT9	Mrpl50	1	1	-	-	-	-	18.2	39S ribosomal protein L50, mitochondrial	Mus musculus
Q8VE47	Uba5	1	3	3	5	3	2	44.8	Ubiquitin-like modifier-activating enzyme 5	Mus musculus
Q8VE85	Prelid3a	1	-	-	-	-	-	19	PRELI domain containing protein 3A	Mus musculus
Q8VEJ9	Vps4a	1	1	1	-	-	-	48.9	Vacuolar protein sorting-associated protein 4A	Mus musculus
Q8VEL9	Rem2	1	-	1	-	1	1	37.4	GTP-binding protein REM 2	Mus musculus
Q8VHH7	Adcy3	1	2	1	-	-	-	129.1	Adenylate cyclase type 3	Mus musculus
Q91V81	Rbm42	1	1	-	1	-	-	49.9	RNA-binding protein 42	Mus musculus
Q91VK4	Itm2c	1	-	1	-	-	1	30.5	Integral membrane protein 2C	Mus musculus
Q91WS0	Cisd1	1	2	2	-	-	1	12.1	CDGSH iron-sulfur domain-containing protein 1	Mus musculus
Q91WU5	As3mt	1	-	-	-	-	-	41.8	Arsenite methyltransferase	Mus musculus
Q91XV3	Basp1	1	6	3	6	6	3	22.1	Brain acid soluble protein 1	Mus musculus
Q91Y02	Pcdhb18	1	1	1	-	-	-	87	Protocadherin beta-18	Mus musculus
Q91YH5	Atl3	1	2	1	-	-	-	60.6	Atlastin-3	Mus musculus
Q91YM2	Arhgap35	1	1	-	-	-	-	170.4	Rho GTPase-activating protein 35	Mus musculus
Q91YM4	Tbrg4	1	1	3	-	-	-	71.5	Protein TBRG4	Mus musculus
Q91YX5	Lpgat1	1	1	4	-	-	2	43.1	Acyl-CoA:lysophosphatidylglycerol acyltransferase 1	Mus musculus
Q91Z49	Fyttd1	1	2	-	2	1	-	35.9	UAP56-interacting factor	Mus musculus
Q91ZE0	Tmlhe	1	-	-	-	-	-	49.6	Trimethyllysine dioxygenase, mitochondrial	Mus musculus
Q91ZM2	Sh2b1	1	7	-	1	-	-	79.6	SH2B adapter protein 1	Mus musculus
Q920D3	Med28	1	-	-	-	-	-	19.5	Mediator of RNA polymerase II transcription subunit 28	Mus musculus
Q920Q4	Vps16	1	2	4	1	-	-	94.9	Vacuolar protein sorting-associated protein 16 homolog	Mus musculus
Q922J6	Tspan2	1	-	-	-	-	-	24.2	Tetraspanin-2	Mus musculus
Q922J9	Far1	1	-	3	-	-	1	59.4	Fatty acyl-CoA reductase 1	Mus musculus
Q922Q1	Marc2	1	1	1	-	-	1	38.2	Mitochondrial amidoxime reducing component 2	Mus musculus
Q924L1	Letmd1	1	2	3	1	-	3	41.7	LETM1 domain-containing protein 1	Mus musculus
Q925N0	Sfxn5	1	1	3	-	-	1	37.3	Sideroflexin-5	Mus musculus
Q99JG2	Gpr37l1	1	1	-	-	-	-	52.7	Prosaposin receptor GPR37L1	Mus musculus
Q99JR1	Sfxn1	1	1	8	-	-	5	35.6	Sideroflexin-1	Mus musculus
Q99JT2	Mst4	1	-	-	-	-	-	46.6	Serine/threonine-protein kinase 26	Mus musculus
Q99JW1	Abhd17a	1	-	-	-	-	-	33.9	Alpha/beta hydrolase domain-containing protein 17A	Mus musculus
Q99JX7	Nxf1	1	-	-	-	-	-	70.3	Nuclear RNA export factor 1	Mus musculus
Q99K10	Nlgn1	1	-	-	-	-	-	94.1	Neuroligin-1	Mus musculus
Q99KF1	Tmed9	1	1	2	-	-	-	27.1	Transmembrane emp24 domain-containing protein 9	Mus musculus
Q99KI0	Aco2	1	2	1	2	1	4	85.5	Aconitate hydratase, mitochondrial	Mus musculus
Q99KN9	Clint1	1	-	-	-	-	-	68.5	Clathrin interactor 1	Mus musculus
Q99LC9	Pex6	1	-	3	-	-	-	104.5	Peroxisome assembly factor 2	Mus musculus
Q99LX5	Mmtag2	1	1	1	6	1	2	29.3	Multiple myeloma tumor-associated protein 2 homolog	Mus musculus
Q99M04	Lias	1	3	-	2	-	2	41.9	Lipoyl synthase, mitochondrial	Mus musculus
Q99MR0	Actl6b	1	1	-	-	-	-	46.9	Actin-like protein 6B	Mus musculus
Q99MR3	Slc12a9	1	2	2	-	-	-	96.3	Solute carrier family 12 member 9	Mus musculus
Q99N84	Mrps18b	1	1	-	-	-	-	28.7	28S ribosomal protein S18b, mitochondrial	Mus musculus
Q99N85	Mrps18a	1	1	-	1	1	-	22.3	28S ribosomal protein S18a, mitochondrial	Mus musculus
Q99N92	Mrpl27	1	1	-	-	1	-	15.9	39S ribosomal protein L27, mitochondrial	Mus musculus
Q99NH0	Ankrd17	1	-	4	-	-	-	274.2	Ankyrin repeat domain-containing protein 17	Mus musculus
Q99P88	Nup155	1	-	-	1	-	-	155.1	Nuclear pore complex protein Nup155	Mus musculus
Q99PJ0	Ntm	1	2	7	2	1	5	38	Neurotrimin	Mus musculus
Q9CPX7	Mrps16	1	3	-	-	-	-	15.2	28S ribosomal protein S16, mitochondrial	Mus musculus
Q9CPX8	Uqcr11	1	-	1	-	-	-	6.5	Cytochrome b-c1 complex subunit 10	Mus musculus
Q9CQ69	Uqcrq	1	-	-	-	-	-	9.8	Cytochrome b-c1 complex subunit 8	Mus musculus
Q9CQE0	Rnf138	1	1	1	1	1	-	28.3	E3 ubiquitin-protein ligase RNF138	Mus musculus
Q9CQE3	Mrps17	1	-	1	-	-	-	13.4	28S ribosomal protein S17, mitochondrial	Mus musculus
Q9CQF8	Mrpl57	1	-	1	1	3	1	12	Ribosomal protein 63, mitochondrial	Mus musculus
Q9CQL5	Mrpl18	1	2	-	-	-	-	20.7	39S ribosomal protein L18, mitochondrial	Mus musculus
Q9CQZ1	Hsbp1	1	1	1	-	-	-	8.6	Heat shock factor-binding protein 1	Mus musculus
Q9CR02	Tma16	1	1	-	2	2	-	25.8	Translation machinery-associated protein 16	Mus musculus
Q9CR67	Tmem33	1	-	1	-	-	1	28	Transmembrane protein 33	Mus musculus
Q9CS00	Cactin	1	2	-	1	-	-	90.7	Cactin	Mus musculus
Q9CS42	Prps2	1	-	-	1	-	-	34.8	Ribose-phosphate pyrophosphokinase 2	Mus musculus
Q9CTH6	Fcf1	1	-	-	1	-	-	23.3	rRNA-processing protein FCF1 homolog	Mus musculus
Q9CTY5	Micu3	1	1	1	1	-	2	59.8	Calcium uptake protein 3, mitochondrial	Mus musculus
Q9CVI2	Fam133b	1	1	-	2	2	1	28	Protein FAM133B	Mus musculus
Q9CW03	Smc3	1	1	-	-	-	-	141.6	Structural maintenance of chromosomes protein 3	Mus musculus
Q9CWW7	Cxxc1	1	-	-	-	-	-	76.2	CXXC-type zinc finger protein 1	Mus musculus
Q9CWZ7	Napg	1	2	2	1	-	-	34.7	Gamma-soluble NSF attachment protein	Mus musculus
Q9CXI0	Coq5	1	1	-	-	-	-	37.3	2-methoxy-6-polyprenyl-1,4-benzoquinol methylase, mitochondrial	Mus musculus
Q9CXU1	Med31	1	2	-	-	1	-	15.8	Mediator of RNA polymerase II transcription subunit 31	Mus musculus
Q9CY16	Mrps28	1	2	-	-	-	-	20.5	28S ribosomal protein S28, mitochondrial	Mus musculus
Q9CY58	Serbp1	1	1	-	-	-	-	44.7	Plasminogen activator inhibitor 1 RNA-binding protein	Mus musculus
Q9CY73	Mrpl44	1	5	3	-	-	1	37.5	39S ribosomal protein L44, mitochondrial	Mus musculus
Q9CYI0	-	1	1	-	-	-	-	44.4	Protein Njmu-R1	Mus musculus
Q9CYZ2	Tpd52l2	1	1	1	-	-	-	24	Tumor protein D54	Mus musculus
Q9CYZ8	Ssbp2	1	-	-	-	-	-	37.8	Single-stranded DNA-binding protein 2	Mus musculus
Q9CZA6	Nde1	1	1	2	-	-	-	38.5	Nuclear distribution protein nudE homolog 1	Mus musculus
Q9CZD5	Mtif3	1	1	1	1	-	1	31.7	Translation initiation factor IF-3, mitochondrial	Mus musculus
Q9CZU3	Skiv2l2	1	1	-	-	-	-	117.6	Superkiller viralicidic activity 2-like 2	Mus musculus
Q9D0E3	Lysmd1	1	2	-	-	-	-	24.8	LysM and putative peptidoglycan-binding domain-containing protein 1	Mus musculus
Q9D0F4	Nkap	1	1	-	3	1	-	47.2	NF-kappa-B-activating protein	Mus musculus
Q9D1H6	Ndufaf4	1	2	1	-	-	-	20.1	NADH dehydrogenase [ubiquinone] 1 alpha subcomplex assembly factor 4	Mus musculus
[truncated: 1,419 more rows]
